# Supplementary material for: Job satisfaction and its demographic, occupational, and mental health determinants among community pharmacists
Source: PLoS One. 2026 Feb 12;21(2):e0341726. doi: 10.1371/journal.pone.0341726 (PMC12900340; doi:10.1371/journal.pone.0341726)
Supplement: S3 Data — (XLSX) [file pone.0341726.s003.xlsx]

## Sheet: Sheet1
Age (years)	How many years of work experience do you have?	Years of experience categories	Current employment	Type of community pharmacy working in:	The average number of working hours per week	Typical Work Schedule:	Do You Work Overtime Hours?	The average number of patients you handled per shift	The average number of prescriptions filled per shift	The average number of medications you dispensed per shift	Are you dissatisfied with your salary considering your workload and responsibilities?	Do you feel that your job provides sufficient benefits (e.g., health insurance, retirement plans)?	Do you feel that your work as a pharmacist is underappreciated by individuals in the community?	Do you feel there are limited opportunities for career advancement in your field?	Is adapting to new pharmacy technologies stressful for you?	Is there a stigma in your culture that discourages seeking help for mental health issues?	How do you rate your relationship with physicians?	How do you rate your relationship with other pharmacists?	Are you generally satisfied with your job as a pharmacist	Do you believe that you face unethical competition from other pharmacists?	Do you feel that your duties as a community pharmacist have not matched the expectations you had during your undergraduate studies?	Are you concerned about the increasing number of pharmacy graduates in your country?	Over the Last 2 weeks, how often have you been bothered by any of the following problems? [Feeling nervous, anxious or on edge]	Over the Last 2 weeks, how often have you been bothered by any of the following problems? [Not being able to stop or control worrying]	Over the Last 2 weeks, how often have you been bothered by any of the following problems? [Worrying too much about different things]	Over the Last 2 weeks, how often have you been bothered by any of the following problems? [Trouble relaxing ]	Over the Last 2 weeks, how often have you been bothered by any of the following problems? [Being so restless that it is hard to sit still]	Over the Last 2 weeks, how often have you been bothered by any of the following problems? [Becoming easily annoyed or irritable]	Over the Last 2 weeks, how often have you been bothered by any of the following problems? [Feeling afraid as if something awful might happen]	If you had any of the problems mentioned above, how difficult have these problems made it for you to do your work, take care of things at home, or get along with other people?	GAD 7 Score	Level Anxiety	Over the last 2 weeks, how often have you been bothered by any of the following problems? [Little interest or pleasure in doing things]	Over the last 2 weeks, how often have you been bothered by any of the following problems? [Feeling down, depressed, or hopeless]	Over the last 2 weeks, how often have you been bothered by any of the following problems? [Trouble falling or staying asleep, or sleeping too much]	Over the last 2 weeks, how often have you been bothered by any of the following problems? [Feeling tired or having little energy]	Over the last 2 weeks, how often have you been bothered by any of the following problems? [Poor appetite or overeating]	Over the last 2 weeks, how often have you been bothered by any of the following problems? [Feeling bad about yourself â€“ or that you are a failure or have let yourself or your family down]	Over the last 2 weeks, how often have you been bothered by any of the following problems? [Trouble concentrating on things, such as reading the newspaper or watching television]	Over the last 2 weeks, how often have you been bothered by any of the following problems? [Moving or speaking so slowly that other people could have noticed. Or the opposite â€“ being so fidgety or restless that you have been moving around a lot more than usual]	Over the last 2 weeks, how often have you been bothered by any of the following problems? [Thoughts that you would be better off dead, or of hurting yourself in some way]	If you had any of the problems mentioned above, how difficult have these problems made it for you to do your work, take care of things at home, or get along with other people?	PHQ9 Score	Level-Depression	In each case, please indicate your response by placing an â€œXâ€‌ over the circle representing HOW 3 you felt or thought a certain way. [In the last month, how 3 have you been upset because of something that happened unexpectedly?]	In each case, please indicate your response by placing an â€œXâ€‌ over the circle representing HOW 3 you felt or thought a certain way. [In the last month, how 3 have you felt that you were unable to control the important things in your life?]	In each case, please indicate your response by placing an â€œXâ€‌ over the circle representing HOW 3 you felt or thought a certain way. [In the last month, how 3 have you felt nervous and â€œstressedâ€‌?]	In each case, please indicate your response by placing an â€œXâ€‌ over the circle representing HOW 3 you felt or thought a certain way. [In the last month, how 3 have you felt confident about your ability to handle your personal problems?]	In each case, please indicate your response by placing an â€œXâ€‌ over the circle representing HOW 3 you felt or thought a certain way. [In the last month, how 3 have you felt that things were going your way?]
23	2	<5 years	Full time	Chain	40	Rotating shifts (day and night)	Yes	40	40	40	No	Yes	No	No	No	No	4	4	Yes	No	No	No	0	0	0	0	0	0	0	Not difficult at all	0	No to Low risk	0	0	0	0	0	0	0	0	0	Not difficult at all	0	None-minimal	0	0	0	0	0
24	2	<5 years	Full time	Independent	40	Fixed daytime shifts	No	30	30	30	No	Yes	Yes	Yes	Yes	Yes	1	1	Yes	No	Yes	Yes	0	2	1	1	2	1	2	Somewhat difficult	9	Mild	1	1	2	1	2	1	2	1	1	Somewhat difficult	12	Moderate	1	1	1	1	1
61	30	>10 years	Full time	Chain	40	Fixed daytime shifts	Yes	20	25	20	No	Yes	Yes	No	No	No	5	5	Yes	No	No	Yes	0	0	0	0	0	0	0	Not difficult at all	0	No to Low risk	0	0	0	0	0	0	0	0	0	Not difficult at all	0	None-minimal	0	1	0	0	0
34	37	>10 years	Part time	Chain	41	Night shifts only	Yes	35	27	32	Yes	No	Yes	No	No	No	5	3	Yes	Yes	No	No	3	0	0	0	1	0	0	Not difficult at all	4	No to Low risk	1	3	2	2	0	1	2	0	0	Somewhat difficult	11	Moderate	0	1	1	3	2
34	37	>10 years	Part time	Chain	41	Night shifts only	Yes	35	27	32	Yes	No	Yes	No	No	No	5	3	Yes	Yes	No	No	3	0	0	0	1	0	0	Not difficult at all	4	No to Low risk	1	3	2	2	0	1	2	0	0	Somewhat difficult	11	Moderate	0	1	1	3	2
41	0	<5 years	Part time	Chain	37	Night shifts only	Yes	30	36	15	Yes	Yes	No	Yes	No	Yes	1	3	Yes	No	Yes	Yes	3	2	0	1	0	1	2	Very difficult	9	Mild	2	3	3	1	0	1	3	3	0	Extremely difficult	16	Moderately Severe	3	1	2	3	2
39	18	>10 years	Part time	Chain	49	Fixed daytime shifts	Yes	33	30	16	No	Yes	No	Yes	No	Yes	4	2	No	No	Yes	No	2	3	2	3	0	0	3	Very difficult	13	Moderate	0	1	0	2	2	2	1	0	0	Extremely difficult	8	Mild	3	0	1	3	3
56	26	>10 years	Part time	Chain	56	Fixed evening shifts	Yes	47	19	29	Yes	Yes	Yes	Yes	No	No	4	1	No	Yes	Yes	Yes	2	1	0	1	0	1	0	Extremely difficult	5	Mild	3	1	1	0	0	2	3	1	2	Not difficult at all	13	Moderate	3	3	2	3	2
22	10	5-10 years	Part time	Independent	46	Flexible hours	Yes	11	16	29	Yes	No	Yes	No	No	No	2	3	No	No	No	Yes	3	2	3	0	1	0	2	Somewhat difficult	11	Moderate	2	0	2	0	2	3	3	2	1	Extremely difficult	15	Moderately Severe	3	3	1	2	2
24	4	<5 years	Part time	Chain	34	Fixed evening shifts	Yes	28	35	22	Yes	Yes	Yes	Yes	Yes	No	2	1	Yes	No	Yes	Yes	1	0	3	2	3	0	3	Somewhat difficult	12	Moderate	0	0	2	2	2	2	1	0	1	Extremely difficult	10	Moderate	1	1	0	0	0
32	16	>10 years	Part time	Independent	49	Flexible hours	Yes	33	16	19	No	No	No	No	No	Yes	3	1	No	No	Yes	Yes	1	1	3	3	0	1	0	Very difficult	9	Mild	0	1	2	1	3	1	2	1	1	Not difficult at all	12	Moderate	3	3	2	0	3
33	36	>10 years	Part time	Independent	40	Rotating shifts (day and night)	Yes	27	10	19	No	Yes	No	No	Yes	No	5	2	No	Yes	No	Yes	0	3	3	3	3	0	1	Extremely difficult	13	Moderate	2	3	3	3	0	1	3	3	2	Somewhat difficult	20	Severe	0	1	0	2	1
52	3	<5 years	Part time	Chain	56	Rotating shifts (day and night)	Yes	9	11	20	Yes	No	Yes	No	No	Yes	4	5	Yes	No	No	No	0	3	2	2	3	2	3	Somewhat difficult	15	Severe	1	0	0	3	1	3	0	3	0	Not difficult at all	11	Moderate	3	1	2	2	3
41	30	>10 years	Part time	Chain	58	Fixed daytime shifts	Yes	17	23	17	Yes	No	No	No	No	No	4	5	No	Yes	Yes	Yes	0	0	3	3	3	2	2	Very difficult	13	Moderate	0	3	0	2	1	3	0	1	0	Not difficult at all	10	Moderate	3	3	3	2	2
56	4	<5 years	Part time	Independent	55	Fixed daytime shifts	No	21	19	38	No	No	No	Yes	No	No	3	3	Yes	No	No	Yes	2	1	1	2	3	2	2	Not difficult at all	13	Moderate	1	1	1	3	0	2	0	3	0	Not difficult at all	11	Moderate	1	3	2	2	2
49	6	5-10 years	Part time	Chain	56	Night shifts only	Yes	22	12	26	No	No	No	Yes	Yes	No	5	4	No	Yes	No	Yes	2	1	3	3	2	3	0	Extremely difficult	14	Moderate	2	1	1	3	2	1	1	1	0	Extremely difficult	12	Moderate	0	3	0	1	0
35	8	5-10 years	Part time	Chain	50	Fixed daytime shifts	Yes	34	34	21	Yes	Yes	Yes	No	No	No	2	3	Yes	Yes	Yes	No	0	1	1	1	0	1	2	Not difficult at all	6	Mild	1	1	1	1	0	0	2	2	3	Very difficult	11	Moderate	1	0	0	1	2
39	22	>10 years	Part time	Chain	48	Fixed daytime shifts	Yes	23	19	37	No	No	No	Yes	No	Yes	5	2	Yes	No	No	Yes	1	3	0	2	1	3	0	Somewhat difficult	10	Moderate	1	1	3	2	3	1	2	2	0	Somewhat difficult	15	Moderately Severe	1	3	2	3	1
26	10	5-10 years	Part time	Chain	34	Rotating shifts (day and night)	Yes	41	10	40	Yes	No	Yes	No	No	No	3	5	Yes	No	Yes	Yes	0	2	3	2	1	1	3	Extremely difficult	12	Moderate	3	1	0	3	1	3	2	2	3	Very difficult	18	Moderately Severe	1	1	0	1	2
36	23	>10 years	Part time	Independent	37	Flexible hours	Yes	31	21	15	No	Yes	No	Yes	Yes	No	2	4	No	Yes	Yes	Yes	0	3	0	0	1	0	2	Not difficult at all	6	Mild	3	3	2	3	0	3	2	3	2	Extremely difficult	21	Severe	2	3	3	0	1
57	30	>10 years	Part time	Chain	39	Rotating shifts (day and night)	Yes	19	24	36	Yes	Yes	No	Yes	No	Yes	1	1	Yes	Yes	Yes	No	3	2	2	3	0	3	3	Very difficult	16	Severe	0	3	0	1	3	1	1	1	3	Very difficult	13	Moderate	2	3	3	3	3
26	2	<5 years	Part time	Independent	53	Rotating shifts (day and night)	Yes	28	16	28	No	No	Yes	Yes	Yes	No	4	3	Yes	Yes	Yes	Yes	3	1	1	2	1	0	2	Not difficult at all	10	Moderate	0	0	1	0	1	2	3	1	2	Somewhat difficult	10	Moderate	2	1	1	1	3
57	33	>10 years	Part time	Chain	59	Fixed daytime shifts	Yes	38	22	16	No	No	No	No	Yes	No	3	4	No	Yes	Yes	Yes	1	1	1	0	0	2	3	Not difficult at all	8	Mild	3	1	0	2	3	1	2	3	1	Somewhat difficult	16	Moderately Severe	2	1	1	0	2
56	35	>10 years	Part time	Chain	39	Rotating shifts (day and night)	Yes	36	13	15	Yes	No	No	No	No	Yes	4	5	No	Yes	No	Yes	0	0	3	3	3	2	0	Extremely difficult	11	Moderate	1	0	3	0	0	1	0	2	1	Very difficult	8	Mild	3	1	3	3	2
58	39	>10 years	Part time	Chain	49	Fixed daytime shifts	Yes	12	36	35	No	No	Yes	Yes	Yes	No	3	3	No	Yes	No	No	2	2	2	0	3	2	2	Very difficult	13	Moderate	3	1	0	1	0	0	2	0	1	Not difficult at all	8	Mild	3	1	3	0	0
54	7	5-10 years	Part time	Chain	48	Rotating shifts (day and night)	No	12	17	35	Yes	Yes	No	Yes	Yes	Yes	2	5	No	No	No	No	3	3	1	0	1	3	1	Extremely difficult	12	Moderate	2	1	0	3	2	3	0	1	0	Not difficult at all	12	Moderate	3	0	3	2	2
54	29	>10 years	Part time	Chain	32	Night shifts only	Yes	34	32	30	Yes	No	No	No	Yes	Yes	2	1	Yes	No	Yes	No	1	2	0	1	0	1	2	Not difficult at all	7	Mild	0	3	2	2	3	0	3	0	1	Somewhat difficult	14	Moderate	3	0	2	2	3
35	30	>10 years	Part time	Independent	32	Night shifts only	Yes	26	12	38	No	Yes	Yes	Yes	No	Yes	5	4	No	No	No	No	1	1	1	0	1	1	3	Somewhat difficult	8	Mild	0	1	0	2	2	2	3	2	1	Somewhat difficult	13	Moderate	2	3	2	2	3
39	4	<5 years	Part time	Chain	59	Flexible hours	Yes	28	24	31	No	Yes	Yes	No	No	No	4	1	Yes	Yes	Yes	Yes	3	1	2	3	0	2	2	Very difficult	13	Moderate	0	0	3	1	2	3	2	2	3	Extremely difficult	16	Moderately Severe	3	0	3	3	3
59	37	>10 years	Part time	Independent	55	Flexible hours	Yes	23	25	26	No	No	Yes	Yes	No	No	3	2	No	No	Yes	No	2	2	1	0	3	0	3	Very difficult	11	Moderate	2	1	2	1	1	2	0	2	2	Not difficult at all	13	Moderate	1	3	1	1	1
35	32	>10 years	Part time	Chain	51	Fixed evening shifts	Yes	13	17	38	No	Yes	Yes	No	Yes	Yes	5	5	Yes	Yes	No	No	2	0	3	2	0	3	3	Extremely difficult	13	Moderate	3	1	0	1	0	1	0	2	1	Extremely difficult	9	Mild	1	3	0	1	1
31	30	>10 years	Part time	Independent	35	Flexible hours	Yes	46	38	39	No	Yes	No	No	Yes	No	5	4	Yes	Yes	Yes	Yes	3	0	0	2	0	3	0	Not difficult at all	8	Mild	0	3	0	0	0	1	3	0	2	Not difficult at all	9	Mild	2	0	0	1	3
42	15	>10 years	Part time	Chain	48	Rotating shifts (day and night)	Yes	13	38	35	Yes	Yes	No	Yes	Yes	No	4	5	Yes	No	No	No	1	1	1	3	0	0	1	Not difficult at all	7	Mild	1	1	2	0	2	2	3	0	0	Very difficult	11	Moderate	2	0	3	1	0
45	13	>10 years	Part time	Chain	58	Fixed daytime shifts	Yes	37	23	43	Yes	Yes	Yes	No	Yes	Yes	2	3	Yes	Yes	No	No	3	2	2	3	0	1	0	Very difficult	11	Moderate	2	3	3	2	0	3	3	2	3	Somewhat difficult	21	Severe	2	0	0	3	1
22	3	<5 years	Part time	Chain	40	Fixed daytime shifts	No	20	34	44	Yes	Yes	No	Yes	No	No	5	3	Yes	No	No	Yes	3	3	2	2	1	0	1	Very difficult	12	Moderate	0	1	1	1	2	2	1	3	3	Very difficult	14	Moderate	2	3	2	2	0
43	2	<5 years	Part time	Independent	33	Rotating shifts (day and night)	Yes	6	32	33	No	Yes	No	Yes	Yes	No	5	3	Yes	No	Yes	No	2	3	2	3	1	1	3	Very difficult	15	Severe	1	3	2	0	1	3	2	1	2	Very difficult	15	Moderately Severe	1	1	2	1	0
28	34	>10 years	Part time	Chain	43	Rotating shifts (day and night)	Yes	26	18	30	Yes	No	No	Yes	No	Yes	3	4	No	Yes	No	Yes	1	0	1	0	0	0	3	Very difficult	5	Mild	0	1	1	2	3	0	0	1	0	Very difficult	8	Mild	3	1	2	2	2
57	27	>10 years	Part time	Chain	31	Rotating shifts (day and night)	Yes	13	21	35	No	Yes	No	No	Yes	Yes	5	5	No	No	Yes	Yes	2	3	3	1	2	2	1	Very difficult	14	Moderate	0	1	2	0	3	1	0	2	2	Extremely difficult	11	Moderate	3	3	2	3	3
30	4	<5 years	Full time	Independent	30 to 40	Fixed evening shifts	Yes	40 to 50	50 to 60	15	No	Yes	Yes	No	No	No	4	4	Yes	No	Yes	No	1	1	2	3	1	1	0		9	Mild	2	1	3	2	2	1	1	2	0	Somewhat difficult	14	Moderate	2	2	3	3	1
غ´غµ	غ²غ°	>10 years	Full time	Chain	غµغ°	Night shifts only	Yes	غ²غµ	غ¸غ°	200	Yes	Yes	No	No	No	No	5	5	Yes	Yes	No	No	0	0	0	0	0	1	1	Not difficult at all	2	No to Low risk	1	0	1	0	0	0	1	0	0	Not difficult at all	3	None-minimal	1	0	0	1	0
24	1	<5 years	Part time	Independent	24	Flexible hours	Yes	30	20	50	Yes	No	Yes	Yes	Yes	Yes	1	3	No	Yes	Yes	No	2	1	3	1	1	2	3	Not difficult at all	13	Moderate	3	3	3	3	3	3	3	1	2	Somewhat difficult	24	Severe	3	3	3	2	1
24	1	<5 years	Part time	Independent	42 hour	Rotating shifts (day and night)	Yes	50	30	80	No	No	Yes	Yes	Yes	Yes	5	3	No	Yes	Yes	Yes	1	1	1	1	1	1	1	Somewhat difficult	7	Mild	1	1	1	1	1	1	1	1	1	Very difficult	9	Mild	2	1	1	1	2
23	1	<5 years	Part time	Independent	16	Flexible hours	No	15	4	35	Yes	No	Yes	Yes	No	Yes	1	5	No	Yes	Yes	Yes	0	1	1	1	0	1	1	Not difficult at all	5	Mild	0	1	0	1	0	2	1	0	0	Not difficult at all	5	Mild	0	0	0	0	0
24	2	<5 years	Part time	Independent	24	Rotating shifts (day and night)	Yes	30	10	20	Yes	No	No	No	No	Yes	4	4	No	No	Yes	No	3	0	1	1	0	3	0	Somewhat difficult	8	Mild	3	3	1	3	0	0	0	0	0	Somewhat difficult	10	Moderate	1	1	3	2	1
24	Less than 1	>10 years	Full time	Independent	48	Fixed daytime shifts	No	30	5	30	Yes	No	Yes	Yes	No	Yes	3	4	No	No	No	Yes	2	1	1	1	1	2	1	Somewhat difficult	9	Mild	0	1	1	2	1	0	1	0	0	Somewhat difficult	6	Mild	2	2	3	2	1
25	1	<5 years	Full time	Chain	28	Rotating shifts (day and night)	Yes	50	20	30	No	No	Yes	Yes	No	Yes	4	4	Yes	Yes	Yes	No	1	1	1	1	1	1	0	Somewhat difficult	6	Mild	1	1	0	0	1	0	1	0	0	Somewhat difficult	4	None-minimal	2	2	1	3	2
24	1	<5 years	Part time	Independent	15	Flexible hours	No	20	7	60	Yes	No	Yes	Yes	No	Yes	4	4	No	No	No	No	1	0	0	1	0	0	0	Somewhat difficult	2	No to Low risk	0	0	1	1	1	0	1	0	0	Somewhat difficult	4	None-minimal	1	0	2	3	3
30	6	5-10 years	Full time	Independent	50	Rotating shifts (day and night)	Yes	100	70	250	Yes	Yes	Yes	Yes	No	Yes	4	1	No	Yes	Yes	Yes	2	2	1	1	1	1	1	Very difficult	9	Mild	1	1	1	0	2	2	1	1	2	Very difficult	11	Moderate	2	1	2	2	3
24	One	>10 years	Full time	Independent	48	Rotating shifts (day and night)	Yes	I donâ€™t know	5	20	Yes	Yes	No	Yes	Yes	No	4	4	Yes	No	No	Yes	1	0	0	0	1	1	0	Somewhat difficult	3	No to Low risk	1	1	0	2	2	1	1	1	0	Somewhat difficult	9	Mild	1	2	2	1	1
ظ£ظ§	ظ،ظ¢	>10 years	Full time	Chain	ظ¤ظ	Fixed daytime shifts	No	ظ£ظ	ظ£ظ	10	Yes	No	No	Yes	No	Yes	3	4	No	No	Yes	No	3	3	3	3	3	3	3	Extremely difficult	21	Severe	3	3	3	3	3	3	3	3	3	Extremely difficult	27	Severe	3	3	3	0	0
24	0	<5 years	Part time	Independent	0	Fixed evening shifts	No	10	10	10	Yes	No	Yes	Yes	No	Yes	3	3	No	Yes	Yes	Yes	3	3	3	3	2	3	1	Somewhat difficult	18	Severe	3	3	1	2	0	3	1	1	0	Somewhat difficult	14	Moderate	3	2	3	3	0
32	7	5-10 years	Full time	Chain	40	Fixed daytime shifts	No	200	200	200	Yes	Yes	Yes	Yes	No	No	5	4	No	Yes	Yes	Yes	1	1	1	1	1	1	1	Somewhat difficult	7	Mild	1	1	1	1	1	1	1	0	0	Not difficult at all	7	Mild	1	1	1	3	1
23	Half a year	>10 years	Full time	Independent	48	Fixed daytime shifts	Yes	15	5	10	No	No	Yes	No	No	Yes	3	4	No	Yes	Yes	Yes	1	1	1	1	1	3	2	Somewhat difficult	10	Moderate	1	1	1	1	2	1	1	0	0	Somewhat difficult	8	Mild	3	2	3	2	2
28	4	<5 years	Part time	Independent	70	Rotating shifts (day and night)	Yes	70	50	200	Yes	No	Yes	Yes	Yes	Yes	5	5	No	No	Yes	Yes	1	0	0	1	2	2	2	Somewhat difficult	8	Mild	1	1	0	0	2	2	1	1	1	Somewhat difficult	9	Mild	1	1	2	2	1
29	7 years	>10 years	Full time	Independent	56	Fixed daytime shifts	No	100	50	300	Yes	Yes	No	No	No	No	1	4	Yes	Yes	No	Yes	1	0	0	1	0	0	0	Not difficult at all	2	No to Low risk	0	1	1	3	2	1	1	1	1	Not difficult at all	11	Moderate	1	2	2	2	2
24	1	<5 years	Part time	Independent	15	Fixed daytime shifts	No	20	10	20	Yes	Yes	Yes	Yes	Yes	Yes	2	2	Yes	No	Yes	Yes	1	1	1	1	1	1	1	Somewhat difficult	7	Mild	1	1	1	1	1	1	1	1	1	Somewhat difficult	9	Mild	1	1	1	1	1
34	10	5-10 years	Full time	Independent	48	Night shifts only	Yes	60	40	150	Yes	No	Yes	Yes	Yes	Yes	3	4	Yes	Yes	Yes	Yes	1	1	0	3	2	1	1	Not difficult at all	9	Mild	0	1	2	1	0	1	2	2	1	Not difficult at all	10	Moderate	2	1	1	2	0
24	3months	>10 years	Part time	Independent	20	Flexible hours	No	10	2	20	No	No	No	Yes	No	No	3	5	Yes	Yes	Yes	Yes	2	1	0	1	0	1	0	Somewhat difficult	5	Mild	0	1	1	2	0	1	0	0	0	Not difficult at all	5	Mild	0	1	1	1	0
25	1	<5 years	Full time	Independent	8	Rotating shifts (day and night)	Yes	25	25	60	Yes	No	Yes	No	No	No	5	3	Yes	Yes	Yes	Yes	1	0	1	2	1	2	0	Somewhat difficult	7	Mild	2	0	2	2	0	1	1	1	1	Not difficult at all	10	Moderate	2	2	2	2	2
24	1	<5 years	Part time	Independent	12	Flexible hours	Yes	20	6	100	Yes	Yes	Yes	Yes	No	Yes	4	5	Yes	No	Yes	Yes	1	1	1	1	1	1	1	Somewhat difficult	7	Mild	1	1	1	1	1	1	1	1	1	Somewhat difficult	9	Mild	1	1	1	1	1
33	3	<5 years	Full time	Independent	48	Fixed daytime shifts	No	40	25	70	Yes	No	Yes	Yes	No	No	4	4	No	Yes	Yes	Yes	1	1	2	2	2	2	2	Somewhat difficult	12	Moderate	1	1	0	2	1	2	3	3	1	Somewhat difficult	14	Moderate	3	3	3	3	2
24	less than 6 months	>10 years	Part time	Independent	18	Flexible hours	Yes	25	25	20	No	No	Yes	Yes	No	Yes	5	5	No	No	Yes	No	2	2	3	3	2	0	0	Not difficult at all	12	Moderate	3	3	3	3	1	0	1	0	1	Somewhat difficult	15	Moderately Severe	3	3	3	3	2
24	0	<5 years	Full time	Chain	7	Fixed daytime shifts	No	2	4	4	No	No	No	No	No	No	1	1	No	No	No	No	0	0	0	0	0	0	1	Very difficult	1	No to Low risk	0	1	1	1	1	0	1	1	1	Very difficult	7	Mild	2	2	2	2	2
32	8	5-10 years	Full time	Independent	42	Fixed daytime shifts	Yes	20	5	35	Yes	No	Yes	Yes	No	No	4	3	Yes	Yes	Yes	Yes	2	2	2	1	2	2	2	Somewhat difficult	13	Moderate	1	1	1	1	1	1	1	1	1	Somewhat difficult	9	Mild	2	1	2	2	2
26	2y	>10 years	Part time	Chain	32h	Fixed daytime shifts	Yes	40	40	80	Yes	Yes	Yes	Yes	Yes	Yes	4	3	Yes	Yes	Yes	Yes	1	1	1	2	1	1	1	Somewhat difficult	8	Mild	2	2	2	2	2	2	2	2	2	Somewhat difficult	18	Moderately Severe	2	2	2	2	2
24	-	>10 years	Part time	Chain	Currently I am not working, im searching for a job	Flexible hours	Yes	.	.	10	No	No	No	No	No	No	1	1	Yes	Yes	Yes	Yes	1	1	1	1	1	1	1	Not difficult at all	7	Mild	1	1	1	1	1	1	1	1	1	Very difficult	9	Mild	1	1	1	1	1
26	2	<5 years	Full time	Chain	48	Rotating shifts (day and night)	Yes	60	20	50	Yes	Yes	Yes	No	Yes	No	3	4	Yes	No	No	Yes	0	0	3	3	1	3	3	Somewhat difficult	13	Moderate	0	0	0	2	0	0	0	0	0	Not difficult at all	2	None-minimal	2	2	2	3	3
28	5	5-10 years	Full time	Independent	7	Rotating shifts (day and night)	Yes	70	40	100	No	Yes	Yes	Yes	Yes	Yes	4	4	Yes	Yes	Yes	Yes	0	0	1	1	1	1	0	Not difficult at all	4	No to Low risk	1	1	0	0	1	1	1	1	1	Not difficult at all	7	Mild	1	2	2	2	1
29	6	5-10 years	Full time	Chain	72	Fixed evening shifts	Yes	200	200	1500	Yes	No	Yes	No	No	Yes	5	5	No	Yes	Yes	Yes	1	1	2	2	2	2	2	Somewhat difficult	12	Moderate	1	1	1	1	1	1	1	1	1	Very difficult	9	Mild	2	2	2	2	2
31	8	5-10 years	Part time	Independent	60	Flexible hours	Yes	70	30	100	Yes	Yes	Yes	No	No	Yes	2	4	No	Yes	No	Yes	1	1	2	2	2	2	1	Somewhat difficult	11	Moderate	2	2	2	2	1	1	2	2	2	Very difficult	16	Moderately Severe	1	2	2	2	2
36	9	5-10 years	Part time	Chain	66	Rotating shifts (day and night)	Yes	150	70	150	Yes	No	Yes	No	No	Yes	3	3	No	Yes	No	Yes	0	0	1	1	1	0	0	Not difficult at all	3	No to Low risk	0	0	1	1	1	0	1	0	1	Not difficult at all	5	Mild	1	1	2	0	1
33	10	5-10 years	Part time	Independent	42	Rotating shifts (day and night)	No	100	40	100	Yes	Yes	Yes	Yes	Yes	Yes	5	5	Yes	Yes	Yes	Yes	0	1	1	1	0	0	0	Not difficult at all	3	No to Low risk	0	0	1	1	1	1	1	0	0	Not difficult at all	5	Mild	1	1	2	2	2
23	0	<5 years	Full time	Chain	16	Fixed daytime shifts	Yes	20	10	30	Yes	Yes	Yes	Yes	Yes	Yes	3	3	Yes	No	Yes	Yes	2	2	2	2	2	2	2	Somewhat difficult	14	Moderate	2	2	2	2	2	2	2	2	2	Somewhat difficult	18	Moderately Severe	2	2	2	2	2
32	7	5-10 years	Part time	Independent	50	Flexible hours	Yes	70	24	80	Yes	No	Yes	Yes	Yes	Yes	3	4	No	Yes	No	Yes	0	1	1	0	1	1	1	Not difficult at all	5	Mild	1	1	1	0	1	0	0	0	0	Not difficult at all	4	None-minimal	1	1	1	1	1
28	5	5-10 years	Full time	Independent	48	Fixed daytime shifts	No	20	10	30	No	Yes	No	No	No	Yes	2	5	Yes	Yes	No	No	1	1	0	1	0	1	0	Not difficult at all	4	No to Low risk	2	0	0	1	0	0	1	0	0	Somewhat difficult	4	None-minimal	1	0	2	2	1
20	One year	>10 years	Part time	Independent	30	Fixed evening shifts	Yes	20-23	15 - 17	19	No	Yes	Yes	Yes	No	Yes	4	5	Yes	Yes	Yes	Yes	1	0	1	0	1	1	0	Somewhat difficult	4	No to Low risk	1	0	1	1	1	1	1	0	0	Somewhat difficult	6	Mild	1	3	2	3	2
29	5	5-10 years	Full time	Independent	42	Fixed daytime shifts	Yes	90	30	10	No	Yes	Yes	Yes	No	Yes	3	3	No	Yes	No	Yes	1	1	0	0	0	0	0	Not difficult at all	2	No to Low risk	1	1	1	1	1	1	1	1	0	Somewhat difficult	8	Mild	1	1	1	2	2
33	9	5-10 years	Full time	Chain	70	Rotating shifts (day and night)	Yes	100	40	150	Yes	Yes	Yes	Yes	No	Yes	5	3	No	Yes	No	Yes	1	0	1	1	1	1	1	Somewhat difficult	6	Mild	0	1	1	1	0	0	1	1	1	Somewhat difficult	6	Mild	1	0	0	1	1
28	4	<5 years	Part time	Independent	4	Rotating shifts (day and night)	Yes	80	30	100	Yes	No	Yes	Yes	No	Yes	3	4	No	No	Yes	Yes	1	0	0	0	0	1	1	Not difficult at all	3	No to Low risk	1	0	0	0	0	0	0	0	0	Not difficult at all	1	None-minimal	1	1	1	1	1
29	6	5-10 years	Part time	Independent	48	Rotating shifts (day and night)	No	150	90	200	Yes	No	Yes	Yes	No	Yes	4	4	No	Yes	Yes	Yes	1	1	1	2	1	1	1	Not difficult at all	8	Mild	1	0	1	1	1	0	0	1	1	Somewhat difficult	6	Mild	1	1	1	1	2
26	2	<5 years	Full time	Independent	3	Rotating shifts (day and night)	No	90-100	60	90	Yes	No	Yes	Yes	Yes	Yes	5	3	Yes	Yes	Yes	Yes	1	1	2	2	2	0	0	Somewhat difficult	8	Mild	1	1	0	0	1	1	1	1	1	Somewhat difficult	7	Mild	1	1	2	2	2
31	8	5-10 years	Full time	Chain	48	Night shifts only	Yes	150	70	150	Yes	No	No	Yes	No	Yes	4	4	No	Yes	Yes	No	2	1	1	2	1	1	1	Somewhat difficult	9	Mild	2	2	1	1	1	0	0	1	1	Very difficult	9	Mild	2	2	1	1	1
38	15	>10 years	Full time	Independent	42	Rotating shifts (day and night)	Yes	90	40	100	Yes	No	Yes	No	No	Yes	5	5	No	No	Yes	Yes	2	2	2	2	2	2	1	Very difficult	13	Moderate	2	2	2	1	1	2	2	2	2	Very difficult	16	Moderately Severe	2	2	2	2	2
24	1.5 year	>10 years	Part time	Independent	Not determined itâ€™s opened	Fixed evening shifts	Yes	Around 30	Not that much	50	Yes	No	Yes	No	No	No	4	4	Yes	Yes	Yes	No	1	1	2	0	1	2	1	Not difficult at all	8	Mild	1	1	1	1	0	1	1	0	0	Not difficult at all	6	Mild	1	1	1	1	1
23	1	<5 years	Part time	Independent	30	Fixed daytime shifts	Yes	10	10	30	Yes	No	Yes	Yes	No	Yes	2	4	No	Yes	Yes	Yes	1	2	2	1	3	1	3	Somewhat difficult	13	Moderate	1	1	1	2	1	2	0	0	3	Somewhat difficult	11	Moderate	2	3	3	2	1
35	10	5-10 years	Full time	Independent	42	Rotating shifts (day and night)	Yes	90	70	100	Yes	Yes	Yes	Yes	No	Yes	3	3	Yes	No	Yes	Yes	1	1	2	1	0	0	0	Not difficult at all	5	Mild	0	1	1	0	0	0	1	1	0	Not difficult at all	4	None-minimal	2	1	2	3	3
30	8	5-10 years	Full time	Chain	72	Rotating shifts (day and night)	Yes	200	200	400	Yes	Yes	No	Yes	No	Yes	4	4	No	No	Yes	Yes	2	2	2	1	1	0	1	Somewhat difficult	9	Mild	1	1	1	1	1	1	1	1	1	Somewhat difficult	9	Mild	2	1	2	3	3
28	4	<5 years	Full time	Chain	72	Rotating shifts (day and night)	Yes	150	150	300	Yes	No	No	Yes	Yes	Yes	4	5	No	Yes	Yes	Yes	1	1	0	1	1	2	1	Not difficult at all	7	Mild	1	0	0	2	0	1	1	2	1	Somewhat difficult	8	Mild	1	2	2	1	1
30	6	5-10 years	Full time	Independent	42	Rotating shifts (day and night)	Yes	80	30	100	Yes	No	Yes	Yes	Yes	Yes	3	3	Yes	Yes	Yes	Yes	1	2	2	1	1	0	1	Not difficult at all	8	Mild	0	2	1	0	2	2	0	1	1	Somewhat difficult	9	Mild	1	1	2	1	2
27	3	<5 years	Full time	Independent	48	Rotating shifts (day and night)	Yes	100	70	130	No	No	No	Yes	No	Yes	3	4	Yes	No	Yes	Yes	0	1	0	0	1	1	1	Not difficult at all	4	No to Low risk	0	0	0	1	1	1	1	1	0	Not difficult at all	5	Mild	1	0	1	2	2
30	6	5-10 years	Full time	Chain	56	Fixed daytime shifts	Yes	300	300	600	Yes	No	Yes	Yes	No	Yes	3	3	No	No	Yes	Yes	1	1	1	1	1	1	1	Very difficult	7	Mild	1	1	1	2	2	2	1	1	0	Very difficult	11	Moderate	1	1	2	2	2
30	6	5-10 years	Part time	Independent	42	Rotating shifts (day and night)	Yes	100	50	130	Yes	Yes	Yes	Yes	No	Yes	3	3	No	Yes	Yes	Yes	1	1	1	2	2	2	2	Somewhat difficult	11	Moderate	1	1	1	2	1	2	2	1	0	Somewhat difficult	11	Moderate	1	1	2	2	3
28	4	<5 years	Full time	Independent	52	Rotating shifts (day and night)	Yes	190	80	200	No	No	Yes	Yes	Yes	Yes	3	4	Yes	No	Yes	Yes	1	2	2	2	1	1	0	Somewhat difficult	9	Mild	1	1	1	1	2	2	1	1	1	Somewhat difficult	11	Moderate	1	1	2	2	3
30	6	5-10 years	Full time	Chain	48	Fixed evening shifts	No	120	80	90	Yes	No	Yes	Yes	Yes	Yes	2	2	Yes	No	Yes	Yes	2	2	1	2	1	1	1	Somewhat difficult	10	Moderate	2	1	1	1	1	2	2	1	1	Somewhat difficult	12	Moderate	1	1	2	3	3
33	10	5-10 years	Part time	Independent	48	Rotating shifts (day and night)	Yes	80	30	80	Yes	No	Yes	No	No	Yes	2	4	Yes	Yes	Yes	Yes	2	2	2	1	1	2	1	Very difficult	11	Moderate	1	2	2	3	2	2	1	1	1	Very difficult	15	Moderately Severe	2	2	2	2	3
27	4	<5 years	Full time	Chain	52	Fixed daytime shifts	Yes	100	30	99	Yes	No	Yes	Yes	Yes	Yes	2	4	Yes	No	Yes	Yes	1	1	2	2	2	1	1	Somewhat difficult	10	Moderate	1	2	1	1	0	1	1	0	1	Somewhat difficult	8	Mild	1	0	1	2	2
28	5	5-10 years	Part time	Independent	48	Rotating shifts (day and night)	Yes	70	20	100	Yes	Yes	Yes	Yes	Yes	Yes	3	3	No	Yes	Yes	Yes	1	1	1	2	2	1	2	Somewhat difficult	10	Moderate	1	1	1	2	2	1	1	1	1	Somewhat difficult	11	Moderate	1	1	2	2	2
28	4	<5 years	Full time	Independent	48	Rotating shifts (day and night)	Yes	90	30	120	Yes	No	Yes	Yes	Yes	Yes	3	4	No	Yes	Yes	Yes	2	2	1	1	2	1	1	Somewhat difficult	10	Moderate	1	1	2	2	1	1	1	1	1	Somewhat difficult	11	Moderate	2	0	1	2	3
32	7	5-10 years	Full time	Chain	48	Fixed daytime shifts	Yes	40	30	100	No	No	Yes	Yes	Yes	Yes	1	3	No	Yes	Yes	Yes	3	3	3	3	3	3	3	Extremely difficult	21	Severe	3	3	3	3	3	3	3	3	3	Extremely difficult	27	Severe	2	2	2	1	0
23	1	<5 years	Part time	Independent	42	Rotating shifts (day and night)	No	99	30	130	Yes	No	Yes	Yes	No	Yes	4	4	No	No	Yes	Yes	1	1	2	2	1	1	1	Somewhat difficult	9	Mild	1	1	2	1	1	1	1	1	1	Somewhat difficult	10	Moderate	2	0	2	1	2
34	10	5-10 years	Part time	Independent	48	Rotating shifts (day and night)	Yes	150	70	200	Yes	No	No	Yes	No	Yes	3	3	Yes	Yes	Yes	Yes	1	1	1	2	2	2	2	Somewhat difficult	11	Moderate	0	2	2	2	1	1	1	2	0	Somewhat difficult	11	Moderate	2	1	2	2	3
28	5	5-10 years	Part time	Independent	52	Rotating shifts (day and night)	Yes	120	50	100	Yes	No	Yes	Yes	No	Yes	3	4	No	Yes	Yes	Yes	2	2	1	1	0	3	2	Somewhat difficult	11	Moderate	1	1	2	2	0	1	2	1	1	Somewhat difficult	11	Moderate	1	0	1	3	3
35	12	>10 years	Full time	Independent	52	Rotating shifts (day and night)	Yes	200	50	150	Yes	No	Yes	Yes	No	No	3	3	No	Yes	Yes	Yes	2	2	1	1	1	0	0	Somewhat difficult	7	Mild	1	1	2	2	2	0	1	1	1	Somewhat difficult	11	Moderate	2	1	1	3	3
33	10	5-10 years	Full time	Chain	52	Night shifts only	Yes	150	50	200	Yes	No	No	Yes	No	Yes	4	4	Yes	No	Yes	No	2	0	2	1	1	1	1	Somewhat difficult	8	Mild	1	1	0	2	1	1	0	0	1	Somewhat difficult	7	Mild	1	1	2	3	2
30	7	5-10 years	Part time	Independent	42	Rotating shifts (day and night)	Yes	90	30	100	Yes	No	Yes	Yes	No	Yes	2	4	Yes	No	Yes	No	2	2	1	1	1	1	1	Very difficult	9	Mild	0	1	1	2	2	2	1	1	1	Somewhat difficult	11	Moderate	2	1	2	3	3
25	1	<5 years	Full time	Chain	48	Rotating shifts (day and night)	Yes	80	30	50	No	Yes	Yes	Yes	No	Yes	3	4	No	No	Yes	Yes	2	1	1	2	2	1	1	Somewhat difficult	10	Moderate	2	2	2	2	1	1	2	2	0	Somewhat difficult	14	Moderate	2	3	2	2	2
35	12	>10 years	Full time	Independent	48	Rotating shifts (day and night)	Yes	100	40	90	Yes	No	No	Yes	No	Yes	4	4	Yes	Yes	Yes	No	1	1	2	2	1	1	2	Somewhat difficult	10	Moderate	1	2	1	2	2	1	2	2	2	Somewhat difficult	15	Moderately Severe	1	2	2	3	3
27	4	<5 years	Full time	Independent	42	Rotating shifts (day and night)	No	70	50	100	Yes	No	Yes	Yes	Yes	Yes	4	3	No	No	Yes	No	2	2	2	1	2	1	1	Somewhat difficult	11	Moderate	1	1	0	1	0	1	1	1	1	Very difficult	7	Mild	1	1	1	3	2
34	10	5-10 years	Full time	Chain	58	Rotating shifts (day and night)	Yes	250	70	200	Yes	No	Yes	Yes	No	No	2	4	Yes	No	Yes	No	2	2	1	2	1	1	0	Somewhat difficult	9	Mild	2	1	0	1	1	2	1	1	2	Somewhat difficult	11	Moderate	2	0	1	2	3
33	9	5-10 years	Full time	Independent	48	Rotating shifts (day and night)	Yes	90	50	100	Yes	No	Yes	Yes	Yes	Yes	3	4	No	Yes	Yes	Yes	3	3	1	0	0	1	1	Very difficult	9	Mild	2	1	2	2	2	1	2	2	2	Very difficult	16	Moderately Severe	1	2	1	1	2
27	4	<5 years	Part time	Independent	52	Rotating shifts (day and night)	Yes	150	70	200	Yes	No	Yes	Yes	Yes	Yes	3	2	No	No	Yes	No	2	2	1	1	1	0	1	Somewhat difficult	8	Mild	1	1	2	1	2	1	2	2	3	Somewhat difficult	15	Moderately Severe	1	1	2	1	2
27	4	<5 years	Full time	Chain	58	Rotating shifts (day and night)	No	200	150	300	Yes	No	Yes	Yes	No	Yes	3	5	No	No	Yes	Yes	1	1	2	0	1	1	2	Very difficult	8	Mild	2	2	1	1	2	2	2	1	1	Very difficult	14	Moderate	2	2	1	3	2
34	8	5-10 years	Full time	Chain	8	Fixed daytime shifts	Yes	30	25	50	Yes	No	Yes	Yes	No	Yes	3	4	Yes	Yes	Yes	Yes	2	1	1	1	1	1	0	Somewhat difficult	7	Mild	1	1	0	1	1	0	1	0	0	Somewhat difficult	5	Mild	3	2	2	3	3
36	12	>10 years	Full time	Independent	52	Rotating shifts (day and night)	Yes	200	90	250	Yes	Yes	Yes	Yes	Yes	Yes	4	2	Yes	No	Yes	Yes	2	2	1	1	2	2	2	Somewhat difficult	12	Moderate	1	1	2	2	2	2	1	1	0	Somewhat difficult	12	Moderate	1	1	2	2	2
28	5	5-10 years	Full time	Chain	48	Rotating shifts (day and night)	Yes	130	90	200	Yes	No	No	Yes	Yes	Yes	2	4	Yes	No	Yes	Yes	1	1	2	1	2	2	1	Not difficult at all	10	Moderate	1	1	1	2	2	2	2	1	1	Somewhat difficult	13	Moderate	1	1	1	1	2
31	6	5-10 years	Full time	Chain	52	Fixed evening shifts	Yes	300	300	500	Yes	No	Yes	Yes	No	No	3	5	No	No	Yes	Yes	2	2	1	1	1	1	1	Somewhat difficult	9	Mild	1	1	1	2	2	1	1	1	1	Somewhat difficult	11	Moderate	2	1	1	3	2
ظ¢ظ¤	1 year	>10 years	Full time	Independent	40 h	Rotating shifts (day and night)	No	40	15	100	No	Yes	Yes	Yes	Yes	No	4	5	Yes	Yes	Yes	Yes	1	1	1	1	2	2	1	Somewhat difficult	9	Mild	2	0	1	1	1	0	1	2	2	Not difficult at all	10	Moderate	1	1	2	2	1
24	0	<5 years	Part time	Independent	20 Hours/Week	Fixed evening shifts	Yes	30	25	55	Yes	No	Yes	Yes	No	No	5	5	No	Yes	Yes	Yes	1	1	3	2	1	0	2	Somewhat difficult	10	Moderate	3	2	3	2	3	0	0	1	2	Very difficult	16	Moderately Severe	2	2	3	2	2
32	7	5-10 years	Full time	Chain	58	Rotating shifts (day and night)	No	150	90	130	Yes	No	Yes	Yes	No	No	2	3	No	No	Yes	Yes	2	2	1	1	1	1	1	Somewhat difficult	9	Mild	1	1	2	2	1	1	0	1	1	Somewhat difficult	10	Moderate	2	2	2	3	2
30	7	5-10 years	Full time	Independent	42	Rotating shifts (day and night)	Yes	â€ک90	40	120	Yes	No	Yes	Yes	No	No	3	2	No	Yes	Yes	Yes	2	2	2	2	2	2	2	Somewhat difficult	14	Moderate	1	1	1	2	2	2	2	2	2	Somewhat difficult	15	Moderately Severe	1	2	2	2	1
29	5	5-10 years	Full time	Chain	36	Rotating shifts (day and night)	Yes	200	150	250	Yes	No	Yes	Yes	No	No	2	2	Yes	Yes	No	Yes	2	1	2	2	2	1	0	Very difficult	10	Moderate	1	1	2	1	2	1	1	1	0	Somewhat difficult	10	Moderate	1	2	2	3	3
30	7	5-10 years	Full time	Chain	36	Rotating shifts (day and night)	Yes	100	60	150	Yes	No	Yes	Yes	No	No	4	3	Yes	Yes	Yes	Yes	2	2	2	1	1	1	1	Very difficult	10	Moderate	2	1	2	2	2	1	1	2	2	Very difficult	15	Moderately Severe	2	2	2	1	3
29	6	5-10 years	Full time	Chain	42	Rotating shifts (day and night)	Yes	100	60	120	Yes	No	Yes	Yes	No	No	3	3	Yes	No	No	No	1	1	2	2	1	2	1	Somewhat difficult	10	Moderate	1	1	0	2	2	1	1	1	1	Somewhat difficult	10	Moderate	2	2	2	1	1
31	7	5-10 years	Part time	Chain	36	Fixed daytime shifts	No	200	60	230	Yes	Yes	Yes	No	No	No	5	3	Yes	No	No	Yes	2	2	1	1	3	2	1	Somewhat difficult	12	Moderate	2	2	1	1	1	2	2	1	1	Somewhat difficult	13	Moderate	2	2	2	3	3
30	6	5-10 years	Part time	Chain	42	Rotating shifts (day and night)	Yes	90	20	100	Yes	No	Yes	No	No	Yes	3	1	Yes	No	Yes	Yes	2	2	1	1	1	2	2	Somewhat difficult	11	Moderate	1	2	2	2	1	1	1	1	1	Somewhat difficult	12	Moderate	1	1	2	3	3
26	3	<5 years	Part time	Independent	36	Rotating shifts (day and night)	No	150	50	100	Yes	No	No	Yes	Yes	Yes	3	4	Yes	Yes	Yes	No	2	2	1	1	0	1	1	Very difficult	8	Mild	2	1	1	1	0	0	1	1	1	Very difficult	8	Mild	1	2	2	3	3
27	4	<5 years	Full time	Independent	50	Fixed daytime shifts	Yes	150	50	130	Yes	No	Yes	Yes	Yes	Yes	3	1	No	Yes	Yes	No	2	2	3	1	1	1	2	Somewhat difficult	12	Moderate	1	1	1	1	1	1	1	1	1	Somewhat difficult	9	Mild	1	2	2	3	3
30	5	5-10 years	Full time	Independent	120	Rotating shifts (day and night)	Yes	60	30	100	Yes	Yes	Yes	No	No	No	2	2	Yes	Yes	No	No	1	1	2	2	1	1	1	Somewhat difficult	9	Mild	2	2	1	1	1	2	2	1	1	Somewhat difficult	13	Moderate	2	1	1	1	1
29	4	<5 years	Part time	Chain	36	Fixed daytime shifts	Yes	120	20	60	No	Yes	Yes	Yes	No	Yes	1	5	Yes	No	Yes	Yes	2	2	1	1	1	3	3	Somewhat difficult	13	Moderate	1	1	2	1	1	1	2	2	1	Very difficult	12	Moderate	2	2	1	3	3
26	3	<5 years	Full time	Independent	36	Fixed evening shifts	Yes	90	40	100	Yes	No	Yes	Yes	No	Yes	2	3	Yes	No	Yes	Yes	1	2	1	1	2	1	2	Somewhat difficult	10	Moderate	1	1	2	1	1	1	0	1	1	Somewhat difficult	9	Mild	2	1	1	2	1
36	12	>10 years	Full time	Independent	36	Fixed daytime shifts	Yes	100	30	90	Yes	No	Yes	Yes	Yes	Yes	4	3	Yes	No	Yes	Yes	2	1	1	2	2	2	2	Somewhat difficult	12	Moderate	1	1	2	2	2	1	1	1	2	Somewhat difficult	13	Moderate	1	2	2	1	2
31	7	5-10 years	Part time	Independent	42	Rotating shifts (day and night)	Yes	150	100	200	Yes	No	Yes	No	No	No	4	4	Yes	No	Yes	No	1	1	3	2	1	1	1	Somewhat difficult	10	Moderate	1	1	2	2	1	1	1	1	1	Somewhat difficult	11	Moderate	1	1	1	2	2
28	4	<5 years	Full time	Independent	36	Rotating shifts (day and night)	Yes	100	60	150	Yes	No	No	Yes	Yes	Yes	2	2	Yes	Yes	No	No	2	2	1	1	1	2	2	Somewhat difficult	11	Moderate	1	1	2	2	1	1	1	1	2	Very difficult	12	Moderate	1	1	2	3	2
28	5	5-10 years	Full time	Chain	42	Fixed daytime shifts	Yes	200	20	250	Yes	No	Yes	Yes	No	No	2	1	Yes	No	Yes	Yes	2	2	1	1	1	2	2	Somewhat difficult	11	Moderate	1	1	2	1	1	2	1	1	1	Somewhat difficult	11	Moderate	1	2	2	2	2
31	7	5-10 years	Full time	Independent	36	Rotating shifts (day and night)	Yes	100	40	90	Yes	No	No	Yes	No	No	4	5	Yes	No	No	No	1	1	2	2	3	1	1	Very difficult	11	Moderate	1	1	2	2	0	2	2	1	1	Somewhat difficult	12	Moderate	2	1	2	3	1
39	13	>10 years	Full time	Chain	52	Rotating shifts (day and night)	No	500	500	1500	Yes	Yes	Yes	No	No	Yes	4	4	Yes	Yes	Yes	Yes	2	1	2	2	2	1	1	Very difficult	11	Moderate	1	1	1	2	2	2	1	1	1	Somewhat difficult	12	Moderate	2	2	2	3	3
28	4	<5 years	Part time	Independent	36	Rotating shifts (day and night)	No	90	20	100	Yes	No	Yes	Yes	Yes	Yes	5	5	Yes	No	Yes	Yes	1	1	1	1	1	1	1	Not difficult at all	7	Mild	1	2	1	1	1	2	1	1	1	Somewhat difficult	11	Moderate	1	2	2	1	2
30	7	5-10 years	Part time	Chain	42	Rotating shifts (day and night)	Yes	200	100	300	Yes	Yes	No	Yes	Yes	No	3	4	Yes	No	Yes	No	2	2	1	1	2	1	1	Somewhat difficult	10	Moderate	1	1	2	0	1	1	2	1	1	Somewhat difficult	10	Moderate	1	2	1	1	3
33	10	5-10 years	Full time	Independent	36	Fixed evening shifts	No	100	30	120	Yes	Yes	No	No	No	Yes	2	2	Yes	Yes	Yes	Yes	1	2	1	1	2	1	1	Somewhat difficult	9	Mild	1	1	1	1	1	1	1	1	1	Somewhat difficult	9	Mild	1	2	2	3	2
30	7	5-10 years	Part time	Chain	42	Rotating shifts (day and night)	No	300	100	350	Yes	No	Yes	No	No	Yes	5	4	No	No	No	No	0	1	1	1	1	2	2	Somewhat difficult	8	Mild	1	1	1	1	2	1	1	1	0	Somewhat difficult	9	Mild	2	1	1	2	1
29	4	<5 years	Full time	Independent	42	Rotating shifts (day and night)	No	100	20	150	Yes	No	Yes	Yes	Yes	Yes	3	3	No	No	Yes	Yes	2	2	1	1	1	2	1	Very difficult	10	Moderate	2	2	2	1	1	2	2	2	1	Very difficult	15	Moderately Severe	2	2	1	1	2
26	3	<5 years	Full time	Independent	42	Rotating shifts (day and night)	No	90	40	100	Yes	No	Yes	Yes	No	No	2	3	Yes	Yes	No	Yes	2	2	1	3	2	2	2	Very difficult	14	Moderate	1	2	2	1	1	1	2	2	1	Very difficult	13	Moderate	1	1	2	2	3
25	1	<5 years	Full time	Independent	36	Rotating shifts (day and night)	Yes	120	80	300	Yes	No	No	Yes	Yes	Yes	4	2	Yes	No	Yes	Yes	2	2	1	1	2	2	2	Very difficult	12	Moderate	2	2	1	1	1	2	2	2	2	Very difficult	15	Moderately Severe	1	2	2	3	3
29	5	5-10 years	Full time	Independent	35	Fixed daytime shifts	No	100	90	200	Yes	No	Yes	No	Yes	Yes	5	5	Yes	No	No	No	2	2	2	2	1	1	1	Very difficult	11	Moderate	1	1	2	2	1	1	1	1	1	Very difficult	11	Moderate	2	2	3	3	2
33	10	5-10 years	Full time	Chain	36	Fixed daytime shifts	No	150	40	200	Yes	No	No	Yes	Yes	Yes	3	2	Yes	Yes	Yes	No	2	2	3	1	1	1	2	Somewhat difficult	12	Moderate	1	1	2	1	1	2	1	1	0	Somewhat difficult	10	Moderate	1	2	2	2	3
37	13	>10 years	Full time	Chain	53	Fixed evening shifts	Yes	500	500	1500	Yes	No	Yes	No	No	Yes	3	1	Yes	Yes	Yes	Yes	2	1	2	2	1	1	1	Not difficult at all	10	Moderate	1	1	2	0	1	0	0	1	1	Not difficult at all	7	Mild	1	2	1	2	2
32	8	5-10 years	Full time	Independent	42	Rotating shifts (day and night)	No	24	34	100	Yes	No	Yes	Yes	Yes	Yes	5	2	No	No	No	Yes	1	1	2	2	2	1	1	Very difficult	10	Moderate	2	1	1	2	2	1	1	1	1	Very difficult	12	Moderate	1	2	3	3	2
27	4	<5 years	Full time	Independent	36	Rotating shifts (day and night)	No	100	30	200	Yes	No	Yes	Yes	Yes	Yes	1	3	Yes	No	Yes	Yes	1	1	2	1	1	0	1	Very difficult	7	Mild	1	1	2	1	1	1	1	1	1	Very difficult	10	Moderate	2	1	2	3	3
28	4	<5 years	Full time	Independent	42	Rotating shifts (day and night)	No	150	70	130	Yes	No	Yes	No	No	No	3	5	Yes	Yes	Yes	Yes	2	2	2	1	2	2	2	Very difficult	13	Moderate	2	1	1	1	0	1	1	1	1	Very difficult	9	Mild	1	2	1	3	3
29	5	5-10 years	Full time	Independent	42	Rotating shifts (day and night)	Yes	200	90	250	Yes	No	No	No	No	No	5	3	Yes	Yes	Yes	Yes	2	1	0	1	1	2	1	Somewhat difficult	8	Mild	2	1	1	1	1	2	1	3	2	Somewhat difficult	14	Moderate	1	2	1	2	3
24	1	<5 years	Part time	Independent	36	Rotating shifts (day and night)	No	90	30	150	Yes	No	Yes	No	Yes	Yes	3	3	Yes	Yes	Yes	No	1	1	1	1	1	1	1	Somewhat difficult	7	Mild	1	1	1	1	1	0	0	1	1	Somewhat difficult	7	Mild	1	1	1	1	3
38	13	>10 years	Full time	Independent	42	Rotating shifts (day and night)	No	200	120	150	Yes	No	No	Yes	No	Yes	2	5	No	Yes	Yes	No	1	2	2	0	2	2	2	Very difficult	11	Moderate	2	2	2	2	0	2	0	3	3	Very difficult	16	Moderately Severe	1	2	2	1	3
33	10	5-10 years	Full time	Independent	42	Rotating shifts (day and night)	No	150	50	190	Yes	Yes	Yes	Yes	No	Yes	2	4	Yes	Yes	No	Yes	3	2	2	2	2	2	2	Extremely difficult	15	Severe	2	3	1	3	3	2	3	3	2	Extremely difficult	22	Severe	2	2	2	2	3
28	8	5-10 years	Part time	Chain	42	Fixed evening shifts	Yes	150	70	150	Yes	Yes	Yes	Yes	Yes	No	4	4	Yes	No	Yes	Yes	2	1	1	1	1	0	1	Somewhat difficult	7	Mild	1	0	1	1	2	1	0	1	1	Somewhat difficult	8	Mild	1	2	2	3	2
26	2	<5 years	Full time	Chain	36	Rotating shifts (day and night)	No	200	100	150	Yes	No	Yes	No	No	Yes	3	4	Yes	Yes	Yes	Yes	1	1	1	0	0	1	0	Somewhat difficult	4	No to Low risk	1	1	0	1	1	0	1	0	1	Somewhat difficult	6	Mild	1	2	2	1	2
31	8	5-10 years	Full time	Independent	36	Rotating shifts (day and night)	Yes	100	50	150	Yes	No	Yes	Yes	Yes	No	5	5	Yes	Yes	Yes	Yes	1	1	2	2	1	1	1	Somewhat difficult	9	Mild	1	1	2	1	2	1	1	1	1	Somewhat difficult	11	Moderate	1	2	2	3	2
40	17	>10 years	Full time	Independent	42	Rotating shifts (day and night)	Yes	120	40	100	Yes	No	No	No	No	No	4	3	Yes	Yes	Yes	No	2	1	1	2	1	2	1	Somewhat difficult	10	Moderate	1	1	1	1	1	1	2	2	2	Somewhat difficult	12	Moderate	1	2	2	3	2
30	6	5-10 years	Full time	Chain	42	Rotating shifts (day and night)	No	200	70	150	Yes	No	No	No	No	Yes	5	3	Yes	Yes	No	No	1	1	2	2	0	1	1	Somewhat difficult	8	Mild	1	1	2	0	1	1	0	0	0	Somewhat difficult	6	Mild	1	2	2	3	3
35	10	5-10 years	Full time	Chain	53	Rotating shifts (day and night)	No	400	400	1000	Yes	No	No	Yes	Yes	No	4	5	Yes	Yes	No	Yes	2	2	2	2	2	2	2	Very difficult	14	Moderate	2	2	2	2	2	2	2	2	2	Very difficult	18	Moderately Severe	2	2	2	3	3
25	1	<5 years	Full time	Chain	36	Fixed evening shifts	No	100	30	90	Yes	No	No	No	Yes	Yes	1	1	Yes	No	Yes	Yes	1	2	0	1	1	1	2	Somewhat difficult	8	Mild	1	1	0	2	1	1	0	0	0	Not difficult at all	6	Mild	1	1	2	3	1
29	5	5-10 years	Full time	Independent	36	Rotating shifts (day and night)	Yes	120	60	150	Yes	No	Yes	Yes	Yes	No	4	2	Yes	Yes	No	Yes	1	1	2	1	1	0	0	Not difficult at all	6	Mild	1	1	0	1	0	0	1	1	1		6	Mild	2	2	1	2	1
30	6	5-10 years	Full time	Chain	42	Fixed daytime shifts	No	90	30	150	Yes	No	No	Yes	Yes	No	2	4	Yes	Yes	Yes	No	0	0	0	0	2	1	1	Not difficult at all	4	No to Low risk	0	0	0	1	0	0	0	1	0	Not difficult at all	2	None-minimal	1	1	2	3	1
40	15	>10 years	Full time	Chain	42	Rotating shifts (day and night)	Yes	200	80	150	Yes	No	Yes	No	No	No	2	2	Yes	Yes	Yes	Yes	2	1	1	2	1	1	0		8	Mild	0	1	1	1	1	2	2	1	1	Somewhat difficult	10	Moderate	1	2	2	3	2
30	7	5-10 years	Full time	Independent	37	Rotating shifts (day and night)	Yes	200	70	200	Yes	No	Yes	Yes	No	No	2	1	Yes	Yes	No	Yes	2	1	1	1	2	1	1	Somewhat difficult	9	Mild	1	1	0	1	1	1	0	1	2	Somewhat difficult	8	Mild	2	1	2	3	3
27	3	<5 years	Full time	Chain	42	Fixed daytime shifts	Yes	350	350	700	Yes	No	Yes	Yes	No	No	4	4	Yes	No	No	Yes	1	1	0	1	1	0	0	Not difficult at all	4	No to Low risk	1	1	1	0	2	2	2	2	2	Somewhat difficult	13	Moderate	2	1	2	3	1
34	10	5-10 years	Full time	Chain	36	Rotating shifts (day and night)	No	110	70	150	Yes	No	No	No	No	Yes	2	3	Yes	Yes	Yes	Yes	1	1	2	1	2	2	1	Somewhat difficult	10	Moderate	1	2	2	2	2	0	1	1	1	Very difficult	12	Moderate	2	1	2	3	2
27	3	<5 years	Full time	Independent	36	Rotating shifts (day and night)	Yes	150	59	200	Yes	No	No	No	Yes	No	4	4	Yes	Yes	No	No	1	1	2	2	2	1	0	Not difficult at all	9	Mild	0	0	0	1	1	0	0	1	0	Not difficult at all	3	None-minimal	1	1	2	3	2
30	6	5-10 years	Part time	Chain	36	Fixed daytime shifts	Yes	100	30	90	Yes	No	Yes	Yes	Yes	Yes	2	3	Yes	Yes	Yes	Yes	1	1	1	0	2	2	2	Somewhat difficult	9	Mild	1	1	2	2	0	1	1	1	1	Somewhat difficult	10	Moderate	1	2	2	1	1
29	5	5-10 years	Full time	Independent	42	Flexible hours	Yes	100	70	150	Yes	No	Yes	Yes	Yes	No	3	4	No	Yes	Yes	Yes	1	1	2	0	2	1	0	Somewhat difficult	7	Mild	1	1	0	2	1	1	1	2	1	Somewhat difficult	10	Moderate	2	2	1	3	0
24	1	<5 years	Full time	Independent	36	Fixed daytime shifts	Yes	120	40	140	Yes	No	No	Yes	No	No	4	3	Yes	Yes	No	No	1	1	0	0	1	0	0	Not difficult at all	3	No to Low risk	1	1	0	0	0	1	1	0	0	Not difficult at all	4	None-minimal	1	2	0	3	3
27	4	<5 years	Full time	Independent	43	Fixed evening shifts	No	200	90	250	Yes	No	No	Yes	Yes	Yes	4	3	Yes	No	Yes	Yes	1	1	1	0	0	1	1	Somewhat difficult	5	Mild	1	0	1	1	1	1	0	1	1	Somewhat difficult	7	Mild	0	2	1	1	2
26	2	<5 years	Full time	Independent	36	Fixed daytime shifts	Yes	150	30	100	Yes	No	Yes	Yes	Yes	No	4	1	Yes	Yes	No	No	0	2	1	0	2	1	1	Somewhat difficult	7	Mild	0	1	2	1	1	1	0	1	0	Somewhat difficult	7	Mild	2	1	1	2	2
27	4	<5 years	Full time	Independent	36	Fixed evening shifts	Yes	100	20	200	Yes	No	No	No	No	No	2	3	No	No	No	No	1	1	1	0	1	1	1	Somewhat difficult	6	Mild	1	1	0	2	1	1	0	1	1	Somewhat difficult	8	Mild	0	1	2	3	2
27	4	<5 years	Full time	Chain	36	Rotating shifts (day and night)	Yes	130	50	140	Yes	No	Yes	Yes	Yes	No	3	1	Yes	No	Yes	Yes	1	1	2	2	1	1	1	Somewhat difficult	9	Mild	1	0	1	1	1	2	0	0	0	Somewhat difficult	6	Mild	2	1	2	3	2
33	10	5-10 years	Full time	Independent	42	Fixed daytime shifts	Yes	200	150	190	Yes	No	No	Yes	Yes	Yes	4	2	Yes	No	Yes	Yes	1	1	2	2	2	1	1	Very difficult	10	Moderate	1	0	1	2	2	2	1	1	2	Somewhat difficult	12	Moderate	2	1	2	3	3
30	6	5-10 years	Part time	Independent	42	Fixed daytime shifts	Yes	190	80	200	Yes	No	No	No	Yes	Yes	2	4	Yes	Yes	Yes	Yes	1	1	2	1	1	2	2	Somewhat difficult	10	Moderate	0	1	2	1	1	0	1	1	1	Somewhat difficult	8	Mild	1	2	2	1	1
30	7	5-10 years	Full time	Chain	42	Fixed daytime shifts	No	100	90	200	Yes	No	Yes	Yes	Yes	No	3	3	Yes	No	Yes	Yes	1	1	0	0	1	1	1	Somewhat difficult	5	Mild	1	2	1	1	0	1	1	1	1	Somewhat difficult	9	Mild	1	2	1	1	1
40	17	>10 years	Full time	Independent	120	Fixed daytime shifts	No	150	60	200	Yes	No	Yes	Yes	No	Yes	2	2	Yes	Yes	No	Yes	1	2	0	2	2	1	1	Somewhat difficult	9	Mild	1	2	2	1	0	1	2	2	1	Somewhat difficult	12	Moderate	2	2	1	3	3
36	10	5-10 years	Full time	Chain	42	Fixed daytime shifts	Yes	200	60	250	Yes	No	No	Yes	Yes	Yes	3	4	Yes	No	Yes	Yes	2	1	1	2	0	1	1	Very difficult	8	Mild	1	1	2	0	1	1	1	2	2	Very difficult	11	Moderate	2	1	2	3	2
26	2	<5 years	Full time	Independent	36	Rotating shifts (day and night)	No	300	90	250	Yes	Yes	Yes	Yes	Yes	No	4	4	Yes	No	Yes	No	3	2	1	2	1	1	1	Very difficult	11	Moderate	1	1	2	1	0	1	1	1	1	Somewhat difficult	9	Mild	1	2	2	3	1
23	1	<5 years	Full time	Independent	42	Rotating shifts (day and night)	No	150	100	200	Yes	No	Yes	Yes	Yes	No	3	2	Yes	Yes	Yes	Yes	1	2	1	1	1	0	1	Somewhat difficult	7	Mild	2	1	1	3	2	1	1	1	1	Very difficult	13	Moderate	2	1	1	2	1
33	10	5-10 years	Full time	Independent	36	Flexible hours	Yes	200	79	300	Yes	No	Yes	Yes	Yes	Yes	3	2	Yes	Yes	Yes	Yes	1	2	1	1	1	2	1	Very difficult	9	Mild	1	1	2	1	1	1	2	1	1	Very difficult	11	Moderate	1	2	1	3	3
43	20	>10 years	Full time	Independent	38	Rotating shifts (day and night)	Yes	150	80	200	Yes	No	No	Yes	Yes	Yes	4	4	Yes	Yes	Yes	No	2	1	2	1	1	2	2	Very difficult	11	Moderate	2	2	2	2	1	1	0	2	2	Very difficult	14	Moderate	2	2	1	3	3
37	12	>10 years	Full time	Chain	42	Rotating shifts (day and night)	Yes	300	100	350	Yes	No	Yes	No	No	No	4	5	Yes	Yes	Yes	No	1	1	2	1	0	1	1	Very difficult	7	Mild	1	1	1	1	0	1	0	2	1	Very difficult	8	Mild	2	2	1	3	2
30	6	5-10 years	Full time	Chain	52	Rotating shifts (day and night)	Yes	150	90	250	Yes	No	Yes	Yes	No	No	3	5	Yes	Yes	Yes	Yes	1	1	2	2	0	1	1	Somewhat difficult	8	Mild	1	1	2	0	1	1	1	0	1	Very difficult	8	Mild	1	2	1	3	3
32	7	5-10 years	Full time	Chain	36	Fixed daytime shifts	Yes	150	20	200	Yes	No	Yes	Yes	No	No	4	3	Yes	No	No	Yes	1	2	2	1	1	2	2	Very difficult	11	Moderate	1	1	0	2	1	1	0	1	1	Somewhat difficult	8	Mild	2	2	1	3	3
30	6	5-10 years	Part time	Chain	36	Fixed daytime shifts	Yes	300	60	400	Yes	No	No	Yes	Yes	Yes	3	3	Yes	No	Yes	Yes	1	2	1	0	1	1	2	Somewhat difficult	8	Mild	1	1	0	1	2	0	1	1	0	Somewhat difficult	7	Mild	2	1	2	3	2
33	7	5-10 years	Part time	Independent	36	Rotating shifts (day and night)	Yes	190	60	200	Yes	No	Yes	Yes	No	Yes	1	1	No	No	Yes	Yes	1	1	1	1	1	1	1	Somewhat difficult	7	Mild	2	1	1	1	1	0	1	1	1	Somewhat difficult	9	Mild	1	2	1	3	2
27	4	<5 years	Full time	Independent	36	Fixed evening shifts	No	300	40	100	Yes	No	Yes	Yes	No	Yes	4	2	No	Yes	No	No	2	2	1	1	2	0	0	Somewhat difficult	8	Mild	2	1	1	1	1	0	0	1	1	Somewhat difficult	8	Mild	2	1	2	3	2
29	5	5-10 years	Part time	Independent	39	Rotating shifts (day and night)	Yes	200	70	190	Yes	No	Yes	Yes	Yes	Yes	2	3	Yes	No	Yes	Yes	1	1	0	1	0	1	0	Not difficult at all	4	No to Low risk	0	1	1	0	0	0	1	1	0	Not difficult at all	4	None-minimal	1	2	1	3	2
33	8	5-10 years	Full time	Independent	52	Rotating shifts (day and night)	Yes	300	150	400	Yes	No	Yes	Yes	Yes	Yes	2	2	Yes	No	No	No	1	1	0	1	1	2	1	Somewhat difficult	7	Mild	1	1	0	1	0	2	1	1	2	Somewhat difficult	9	Mild	2	0	0	3	2
40	12	>10 years	Part time	Independent	37	Fixed daytime shifts	No	200	90	250	Yes	No	Yes	Yes	Yes	No	4	3	Yes	No	Yes	Yes	1	1	3	2	0	1	2	Somewhat difficult	10	Moderate	2	2	2	2	2	2	2	2	2	Very difficult	18	Moderately Severe	2	2	1	3	2
29	4	<5 years	Part time	Independent	38	Rotating shifts (day and night)	No	290	60	300	Yes	No	Yes	Yes	No	Yes	2	3	No	Yes	Yes	Yes	2	1	0	0	1	1	2	Somewhat difficult	7	Mild	0	1	2	0	0	1	0	0	1	Somewhat difficult	5	Mild	1	2	1	3	2
40	16	>10 years	Part time	Independent	38	Rotating shifts (day and night)	Yes	300	100	250	Yes	No	Yes	Yes	No	Yes	3	2	No	No	No	No	0	0	0	0	1	1	1	Not difficult at all	3	No to Low risk	1	0	1	0	1	1	2	1	1	Somewhat difficult	8	Mild	1	2	2	3	2
28	3	<5 years	Part time	Independent	36	Fixed daytime shifts	Yes	150	70	200	Yes	No	Yes	Yes	Yes	Yes	3	3	Yes	Yes	No	No	1	1	1	1	1	2	0	Somewhat difficult	7	Mild	0	0	0	1	1	2	0	1	1	Somewhat difficult	6	Mild	1	2	1	3	3
24	6 months	>10 years	Part time	Independent	32	Flexible hours	No	10	3	10	Yes	No	Yes	Yes	Yes	No	3	3	No	Yes	Yes	No	3	3	3	2	1	3	3	Extremely difficult	18	Severe	1	3	0	1	3	2	3	3	2	Extremely difficult	18	Moderately Severe	2	3	3	0	1
28	3	<5 years	Full time	Independent	37	Rotating shifts (day and night)	Yes	200	100	300	Yes	No	Yes	No	No	Yes	4	4	Yes	No	No	Yes	1	1	2	0	0	2	2	Somewhat difficult	8	Mild	0	1	2	0	2	1	1	0	1	Somewhat difficult	8	Mild	1	2	2	3	2
30	6	5-10 years	Part time	Chain	42	Rotating shifts (day and night)	No	300	150	500	Yes	No	Yes	Yes	No	Yes	3	5	Yes	No	Yes	Yes	0	1	2	1	2	1	1	Somewhat difficult	8	Mild	1	1	2	1	1	0	0	0	1	Somewhat difficult	7	Mild	1	2	1	1	1
24	1	<5 years	Full time	Chain	48	Rotating shifts (day and night)	Yes	25	10	100	Yes	Yes	Yes	Yes	Yes	Yes	2	5	No	Yes	Yes	Yes	1	1	1	1	1	1	1	Somewhat difficult	7	Mild	1	1	2	1	2	2	1	2	1	Very difficult	13	Moderate	2	2	2	2	3
25	4	<5 years	Full time	Chain	56	Night shifts only	Yes	40	20	20	Yes	No	Yes	No	No	Yes	4	4	No	Yes	No	Yes	2	2	2	2	2	2	2	Somewhat difficult	14	Moderate	1	1	2	2	2	2	2	0	1	Somewhat difficult	13	Moderate	2	1	2	2	1
37	12	>10 years	Full time	Independent	42	Rotating shifts (day and night)	Yes	150	60	300	Yes	No	Yes	Yes	No	No	5	5	Yes	No	Yes	Yes	0	1	1	1	2	1	1	Very difficult	7	Mild	1	1	1	0	0	1	0	1	1	Somewhat difficult	6	Mild	1	2	2	3	2
24	1	<5 years	Part time	Chain	32	Rotating shifts (day and night)	Yes	30	15	100	Yes	No	Yes	Yes	No	Yes	3	4	No	Yes	Yes	No	1	0	1	1	1	0	1	Somewhat difficult	5	Mild	1	0	1	1	0	1	1	1	0	Somewhat difficult	6	Mild	3	2	3	3	3
30	5	5-10 years	Full time	Chain	42	Rotating shifts (day and night)	No	200	150	350	Yes	No	No	Yes	Yes	No	4	4	Yes	No	Yes	Yes	1	2	1	0	1	1	1	Somewhat difficult	7	Mild	0	1	2	1	0	1	1	1	1	Somewhat difficult	8	Mild	1	0	1	2	3
28	4	<5 years	Full time	Independent	36	Fixed daytime shifts	Yes	200	50	250	Yes	No	No	No	Yes	Yes	2	3	No	No	Yes	Yes	1	1	2	1	1	1	1	Not difficult at all	8	Mild	0	0	1	0	1	1	0	0	0	Not difficult at all	3	None-minimal	1	2	1	3	3
27	3	<5 years	Full time	Chain	36	Rotating shifts (day and night)	Yes	300	90	300	Yes	No	Yes	Yes	Yes	Yes	3	4	Yes	Yes	Yes	No	1	1	1	1	0	0	0	Not difficult at all	4	No to Low risk	1	1	0	0	0	1	1	1	0	Not difficult at all	5	Mild	1	0	0	3	3
25	3	<5 years	Full time	Independent	50	Fixed evening shifts	Yes	30	20	100	Yes	No	Yes	Yes	Yes	Yes	3	5	Yes	No	No	Yes	3	1	2	3	1	3	1	Somewhat difficult	14	Moderate	1	2	0	3	3	1	2	1	1	Somewhat difficult	14	Moderate	2	2	3	3	3
29	4	<5 years	Full time	Independent	36	Rotating shifts (day and night)	Yes	200	70	300	Yes	No	Yes	Yes	No	No	3	2	Yes	No	Yes	Yes	2	1	1	0	1	1	1	Somewhat difficult	7	Mild	0	1	1	2	1	1	1	1	1	Somewhat difficult	9	Mild	1	2	2	3	3
39	12	>10 years	Full time	Chain	42	Fixed daytime shifts	Yes	500	200	650	No	Yes	Yes	Yes	No	No	3	4	Yes	No	Yes	No	1	2	1	1	0	1	1	Somewhat difficult	7	Mild	0	1	1	1	0	0	0	1	0	Somewhat difficult	4	None-minimal	1	1	3	1	0
30	6	5-10 years	Part time	Independent	42	Fixed daytime shifts	Yes	300	100	350	Yes	No	Yes	Yes	No	No	4	2	Yes	No	Yes	No	1	1	1	0	0	1	0	Somewhat difficult	4	No to Low risk	1	1	0	1	0	0	2	1	1	Somewhat difficult	7	Mild	2	2	1	3	1
30	6	5-10 years	Part time	Independent	39	Rotating shifts (day and night)	Yes	200	100	300	No	Yes	Yes	Yes	Yes	Yes	4	3	Yes	Yes	Yes	Yes	0	1	1	0	1	1	1	Somewhat difficult	5	Mild	0	1	1	1	0	1	1	1	2	Somewhat difficult	8	Mild	1	2	1	2	2
23	3	<5 years	Part time	Independent	104	Rotating shifts (day and night)	Yes	20	10	25	Yes	No	Yes	Yes	Yes	No	4	4	Yes	Yes	Yes	Yes	2	1	2	2	2	3	3	Somewhat difficult	15	Severe	1	1	2	2	2	1	1	2	0	Somewhat difficult	12	Moderate	2	2	2	3	2
28	8	5-10 years	Full time	Independent	36	Rotating shifts (day and night)	Yes	200	100	250	Yes	Yes	Yes	Yes	No	No	3	4	Yes	No	Yes	Yes	2	0	1	1	1	0	1	Somewhat difficult	6	Mild	0	2	1	1	1	1	0	0	1	Somewhat difficult	7	Mild	2	1	1	3	3
31	8	5-10 years	Full time	Independent	58	Rotating shifts (day and night)	Yes	150	80	200	No	Yes	Yes	Yes	No	No	3	4	No	Yes	No	Yes	0	0	0	1	1	1	1	Not difficult at all	4	No to Low risk	1	0	1	0	0	1	1	0	1	Somewhat difficult	5	Mild	1	1	1	3	2
26	3	<5 years	Part time	Chain	42	Flexible hours	No	140	100	300	Yes	Yes	No	Yes	No	No	3	2	Yes	No	Yes	Yes	0	0	0	0	0	1	1	Not difficult at all	2	No to Low risk	0	0	0	1	1	1	0	0	0	Not difficult at all	3	None-minimal	1	1	2	3	1
34	10	5-10 years	Full time	Independent	58	Fixed daytime shifts	Yes	200	89	209	Yes	No	Yes	Yes	No	Yes	3	3	Yes	No	Yes	Yes	1	1	0	0	0	1	1	Somewhat difficult	4	No to Low risk	1	2	1	1	0	0	1	1	1	Somewhat difficult	8	Mild	2	1	1	3	2
30	7	5-10 years	Full time	Chain	42	Fixed evening shifts	Yes	350	39	499	No	Yes	No	Yes	Yes	No	4	3	No	No	Yes	No	1	0	1	1	2	2	1	Somewhat difficult	8	Mild	0	1	0	1	0	0	0	1	0	Somewhat difficult	3	None-minimal	1	1	2	1	1
26	3	<5 years	Part time	Independent	36	Fixed evening shifts	Yes	150	70	300	Yes	No	Yes	Yes	No	Yes	4	4	No	No	Yes	Yes	0	1	1	1	0	1	1	Somewhat difficult	5	Mild	1	2	1	1	1	0	0	0	1	Somewhat difficult	7	Mild	1	1	2	3	2
36	12	>10 years	Full time	Chain	48	Rotating shifts (day and night)	Yes	500	500	2000	Yes	Yes	No	Yes	No	Yes	3	2	Yes	No	No	Yes	1	1	2	2	0	1	1	Very difficult	8	Mild	2	2	1	1	0	1	2	1	1	Very difficult	11	Moderate	2	2	2	3	3
33	9	5-10 years	Part time	Independent	48	Rotating shifts (day and night)	Yes	90	10	150	Yes	Yes	No	Yes	Yes	Yes	3	4	Yes	Yes	Yes	Yes	1	1	2	2	1	0	0	Somewhat difficult	7	Mild	1	1	1	0	1	1	0	1	1	Very difficult	7	Mild	2	2	1	3	2
29	36	>10 years	Full time	Independent	36	Rotating shifts (day and night)	Yes	150	50	300	Yes	Yes	No	No	No	Yes	4	4	No	Yes	Yes	Yes	3	1	1	2	1	1	1	Somewhat difficult	10	Moderate	1	1	0	1	1	0	0	1	0	Somewhat difficult	5	Mild	2	2	2	3	3
30	7	5-10 years	Part time	Chain	42	Rotating shifts (day and night)	Yes	150	70	350	Yes	No	Yes	Yes	Yes	Yes	4	3	Yes	No	No	No	1	1	0	2	2	2	0	Somewhat difficult	8	Mild	2	1	1	0	1	1	1	2	2	Very difficult	11	Moderate	2	2	1	2	1
33	10	5-10 years	Part time	Independent	38	Rotating shifts (day and night)	Yes	190	90	300	Yes	No	Yes	Yes	Yes	No	4	5	Yes	No	Yes	No	2	1	2	2	2	1	1	Very difficult	11	Moderate	2	1	2	2	1	1	2	2	1	Very difficult	14	Moderate	2	2	1	3	2
30	6	5-10 years	Full time	Independent	48	Fixed daytime shifts	Yes	150	50	350	Yes	Yes	Yes	Yes	No	Yes	4	5	No	No	Yes	Yes	0	1	1	1	0	0	1	Not difficult at all	4	No to Low risk	0	1	1	1	0	0	1	1	0	Somewhat difficult	5	Mild	2	1	1	3	2
27	4	<5 years	Full time	Independent	36	Fixed evening shifts	Yes	390	190	500	Yes	No	No	Yes	No	No	4	4	Yes	Yes	No	No	1	1	1	1	1	1	1	Very difficult	7	Mild	1	1	1	1	1	1	1	1	1	Somewhat difficult	9	Mild	2	2	2	2	2
34	11	>10 years	Full time	Chain	56	Rotating shifts (day and night)	Yes	1000	1000	5000	No	No	Yes	Yes	No	Yes	3	5	Yes	No	Yes	No	2	2	1	1	1	2	1	Very difficult	10	Moderate	1	1	1	2	2	2	1	2	2	Very difficult	14	Moderate	2	2	2	3	2
35	2	<5 years	Full time	Chain	36	Fixed daytime shifts	Yes	150	100	350	Yes	No	Yes	Yes	No	No	3	4	Yes	Yes	Yes	Yes	1	1	0	0	0	1	1	Somewhat difficult	4	No to Low risk	0	1	1	0	0	1	1	1	1	Somewhat difficult	6	Mild	0	1	1	0	1
26	3	<5 years	Part time	Independent	36	Rotating shifts (day and night)	Yes	300	200	400	Yes	No	No	Yes	No	Yes	3	2	Yes	No	Yes	Yes	0	1	1	1	0	1	1	Very difficult	5	Mild	1	0	1	1	1	0	1	1	1	Somewhat difficult	7	Mild	1	2	1	3	2
31	8	5-10 years	Full time	Independent	42	Fixed evening shifts	Yes	300	200	550	Yes	No	Yes	Yes	No	No	5	5	Yes	No	Yes	Yes	0	1	2	1	1	0	1	Somewhat difficult	6	Mild	1	1	1	0	1	1	1	1	1	Somewhat difficult	8	Mild	1	2	1	1	1
29	6	5-10 years	Part time	Independent	42	Rotating shifts (day and night)	Yes	300	90	200	Yes	No	Yes	Yes	Yes	Yes	4	4	Yes	No	Yes	No	1	1	1	2	2	1	1	Somewhat difficult	9	Mild	0	1	1	1	0	1	1	1	1	Somewhat difficult	7	Mild	0	1	2	3	2
30	6	5-10 years	Full time	Independent	42	Fixed daytime shifts	Yes	150	100	300	Yes	Yes	No	Yes	Yes	No	5	4	No	No	Yes	No	0	0	1	0	1	1	1	Not difficult at all	4	No to Low risk	1	1	0	1	1	1	0	0	0	Somewhat difficult	5	Mild	1	2	2	3	2
28	4	<5 years	Part time	Independent	36	Fixed daytime shifts	No	300	30	300	Yes	No	Yes	Yes	Yes	Yes	4	4	Yes	No	No	Yes	1	1	0	2	1	1	1	Somewhat difficult	7	Mild	1	1	0	2	2	2	1	1	1	Somewhat difficult	11	Moderate	1	2	2	3	2
30	6	5-10 years	Part time	Chain	42	Fixed daytime shifts	Yes	400	300	700	Yes	No	Yes	Yes	No	Yes	3	3	Yes	No	Yes	Yes	2	2	2	2	1	1	1	Very difficult	11	Moderate	2	1	1	1	1	2	2	0	2	Very difficult	12	Moderate	2	2	1	3	3
29	6	5-10 years	Part time	Independent	400	Fixed daytime shifts	Yes	300	50	350	Yes	No	Yes	Yes	No	Yes	3	4	Yes	No	No	No	1	1	0	1	1	0	1	Somewhat difficult	5	Mild	0	1	1	2	1	1	2	1	1	Somewhat difficult	10	Moderate	1	2	2	3	2
26	3	<5 years	Full time	Independent	42	Rotating shifts (day and night)	No	250	100	300	Yes	No	Yes	Yes	Yes	Yes	3	4	Yes	Yes	Yes	Yes	1	2	1	1	0	1	1	Somewhat difficult	7	Mild	1	0	0	1	0	1	1	0	0	Somewhat difficult	4	None-minimal	2	1	1	3	2
27	4	<5 years	Full time	Independent	36	Rotating shifts (day and night)	No	300	40	200	Yes	No	Yes	Yes	Yes	Yes	3	2	Yes	No	Yes	Yes	0	1	0	0	0	1	1	Not difficult at all	3	No to Low risk	0	0	1	1	1	1	0	0	1	Somewhat difficult	5	Mild	1	2	1	3	2
30	7	5-10 years	Full time	Independent	42	Fixed evening shifts	Yes	150	90	300	Yes	No	No	Yes	No	Yes	3	2	Yes	No	No	Yes	1	1	0	2	1	1	1	Somewhat difficult	7	Mild	1	1	0	1	1	0	0	1	1	Somewhat difficult	6	Mild	0	1	2	3	2
27	42	>10 years	Full time	Independent	36	Fixed daytime shifts	Yes	300	100	500	Yes	No	Yes	No	Yes	Yes	5	5	No	Yes	Yes	Yes	1	0	1	1	2	1	1	Somewhat difficult	7	Mild	0	1	1	1	0	0	1	1	1	Somewhat difficult	6	Mild	1	2	1	3	1
31	36	>10 years	Full time	Independent	58	Rotating shifts (day and night)	Yes	300	250	500	Yes	No	Yes	Yes	No	No	3	4	Yes	Yes	Yes	Yes	0	1	1	1	0	0	0	Somewhat difficult	3	No to Low risk	1	0	0	1	1	1	0	0	1	Somewhat difficult	5	Mild	1	2	1	3	1
31	8	5-10 years	Full time	Chain	42	Rotating shifts (day and night)	Yes	300	100	400	Yes	Yes	Yes	No	No	No	2	3	Yes	No	No	No	1	1	0	1	1	0	0	Not difficult at all	4	No to Low risk	0	1	2	1	0	1	1	1	1	Somewhat difficult	8	Mild	1	2	1	1	1
27	4	<5 years	Part time	Chain	58	Rotating shifts (day and night)	No	500	500	200	Yes	Yes	Yes	Yes	No	Yes	2	3	No	Yes	Yes	Yes	0	1	1	2	1	0	0	Somewhat difficult	5	Mild	0	1	1	0	0	1	1	0	1	Somewhat difficult	5	Mild	1	2	2	3	3
37	13	>10 years	Part time	Chain	36	Rotating shifts (day and night)	Yes	100	30	200	Yes	No	Yes	Yes	Yes	Yes	3	4	Yes	No	Yes	Yes	1	1	0	0	0	1	1	Somewhat difficult	4	No to Low risk	2	1	1	0	1	1	1	1	0	Somewhat difficult	8	Mild	0	1	1	0	1
29	5	5-10 years	Part time	Chain	42	Rotating shifts (day and night)	Yes	300	100	350	Yes	No	Yes	Yes	Yes	No	2	4	Yes	Yes	No	No	2	1	1	0	1	1	1	Somewhat difficult	7	Mild	2	1	0	0	1	1	1	1	0	Somewhat difficult	7	Mild	1	2	1	3	1
26	3	<5 years	Part time	Independent	42	Fixed evening shifts	Yes	500	100	500	Yes	No	Yes	Yes	No	No	4	4	Yes	No	Yes	Yes	0	0	1	2	1	1	1	Somewhat difficult	6	Mild	2	1	1	2	1	1	0	0	0	Somewhat difficult	8	Mild	0	0	1	3	2
29	5	5-10 years	Part time	Independent	36	Fixed daytime shifts	Yes	100	30	300	Yes	No	No	No	No	Yes	4	5	Yes	No	No	Yes	0	1	1	2	1	0	1	Somewhat difficult	6	Mild	0	1	1	0	0	1	1	0	1	Somewhat difficult	5	Mild	1	2	1	2	2
25	3	<5 years	Full time	Independent	42	Fixed daytime shifts	Yes	100	50	350	Yes	No	Yes	Yes	Yes	No	4	4	Yes	Yes	Yes	Yes	0	1	1	1	0	1	1	Somewhat difficult	5	Mild	0	1	1	1	0	1	1	0	1	Somewhat difficult	6	Mild	2	0	2	2	2
24	1	<5 years	Part time	Independent	36	Rotating shifts (day and night)	Yes	150	50	500	Yes	Yes	Yes	Yes	No	No	4	4	Yes	No	Yes	Yes	0	1	1	0	0	1	1	Somewhat difficult	4	No to Low risk	1	1	0	0	0	1	1	1	1	Somewhat difficult	6	Mild	0	1	2	3	1
30	6	5-10 years	Full time	Independent	58	Fixed daytime shifts	Yes	300	250	500	Yes	No	Yes	Yes	No	Yes	4	4	No	No	Yes	Yes	0	1	1	2	1	0	1	Somewhat difficult	6	Mild	1	0	0	1	1	2	1	1	2	Somewhat difficult	9	Mild	2	1	2	3	2
28	5	5-10 years	Full time	Independent	42	Fixed evening shifts	Yes	150	30	400	Yes	No	Yes	Yes	Yes	No	4	5	No	No	Yes	Yes	2	2	2	1	1	0	2	Somewhat difficult	10	Moderate	1	1	1	0	2	0	1	1	1	Somewhat difficult	8	Mild	2	2	3	2	2
23	1	<5 years	Part time	Independent	36	Rotating shifts (day and night)	Yes	400	90	500	Yes	No	Yes	Yes	Yes	No	4	4	No	No	Yes	Yes	0	1	1	1	0	0	0	Somewhat difficult	3	No to Low risk	0	1	0	1	1	1	0	0	1	Somewhat difficult	5	Mild	0	1	1	2	2
25	2	<5 years	Part time	Independent	36	Fixed daytime shifts	Yes	90	20	150	Yes	No	Yes	Yes	Yes	Yes	3	4	No	Yes	Yes	Yes	0	1	1	1	2	1	1	Somewhat difficult	7	Mild	0	1	2	1	1	2	1	1	1	Very difficult	10	Moderate	2	1	3	2	1
27	3	<5 years	Part time	Independent	36	Rotating shifts (day and night)	Yes	200	70	200	Yes	No	Yes	Yes	No	Yes	3	4	No	No	Yes	Yes	1	1	0	1	1	2	1	Somewhat difficult	7	Mild	0	1	2	1	0	0	1	1	0	Somewhat difficult	6	Mild	0	1	1	3	2
27	4	<5 years	Part time	Chain	42	Fixed daytime shifts	No	400	90	500	Yes	No	Yes	Yes	Yes	Yes	4	4	Yes	No	Yes	Yes	1	0	1	2	1	1	1	Somewhat difficult	7	Mild	0	1	0	1	1	1	1	0	0	Somewhat difficult	5	Mild	2	1	2	3	3
26	3	<5 years	Part time	Independent	42	Rotating shifts (day and night)	No	300	90	500	Yes	No	Yes	No	No	No	4	4	Yes	Yes	Yes	Yes	0	2	1	1	1	1	0	Somewhat difficult	6	Mild	1	1	2	0	1	1	1	1	1	Somewhat difficult	9	Mild	2	2	1	3	3
28	5	5-10 years	Part time	Independent	42	Flexible hours	Yes	300	120	400	Yes	No	No	Yes	Yes	No	4	2	No	No	Yes	No	1	1	0	0	0	2	1	Very difficult	5	Mild	2	1	1	2	1	0	1	2	1	Very difficult	11	Moderate	2	2	1	3	1
29	5	5-10 years	Part time	Independent	42	Flexible hours	No	200	90	350	Yes	Yes	Yes	No	No	Yes	4	3	Yes	Yes	No	No	0	1	1	1	0	1	1	Somewhat difficult	5	Mild	0	1	1	1	1	0	1	0	0	Somewhat difficult	5	Mild	2	2	0	3	3
25	3	<5 years	Part time	Chain	42	Flexible hours	No	400	150	200	Yes	Yes	No	Yes	No	Yes	4	5	Yes	Yes	Yes	No	0	1	2	0	1	0	1	Somewhat difficult	5	Mild	1	1	1	2	2	0	1	1	1	Somewhat difficult	10	Moderate	1	1	2	2	1
35	13	>10 years	Full time	Independent	58	Flexible hours	Yes	300	190	500	Yes	No	Yes	No	Yes	Yes	4	4	Yes	No	Yes	Yes	1	1	1	1	0	1	1	Somewhat difficult	6	Mild	1	2	1	1	1	0	2	2	0	Somewhat difficult	10	Moderate	2	1	0	2	2
27	4	<5 years	Full time	Independent	42	Fixed daytime shifts	Yes	200	80	350	Yes	Yes	Yes	Yes	Yes	Yes	4	3	Yes	No	Yes	Yes	2	1	1	1	0	2	1	Very difficult	8	Mild	2	2	1	1	0	1	0	0	1	Somewhat difficult	8	Mild	2	1	2	2	3
26	3	<5 years	Full time	Chain	42	Fixed daytime shifts	Yes	400	150	500	Yes	Yes	No	Yes	No	Yes	3	3	Yes	Yes	Yes	Yes	1	0	1	2	1	1	1	Very difficult	7	Mild	1	1	1	1	1	2	2	2	0	Very difficult	11	Moderate	2	2	1	3	2
28	4	<5 years	Full time	Independent	42	Night shifts only	Yes	300	50	350	Yes	Yes	Yes	Yes	No	Yes	3	4	Yes	Yes	Yes	No	1	1	2	3	3	2	2	Very difficult	14	Moderate	2	1	2	1	1	1	2	3	2	Very difficult	15	Moderately Severe	2	3	2	2	3
24	1	<5 years	Part time	Independent	58	Fixed daytime shifts	No	200	90	400	No	No	Yes	Yes	Yes	No	4	4	Yes	No	Yes	Yes	1	1	2	1	2	2	1	Somewhat difficult	10	Moderate	2	1	2	2	2	1	1	1	1	Somewhat difficult	13	Moderate	2	1	3	2	2
23	0	<5 years	Part time	Independent	48	Fixed daytime shifts	Yes	300	150	500	Yes	Yes	Yes	No	No	Yes	2	2	Yes	Yes	Yes	No	0	1	1	0	2	1	2	Somewhat difficult	7	Mild	2	1	1	1	0	1	1	1	1	Somewhat difficult	9	Mild	2	1	3	2	1
27	4	<5 years	Full time	Independent	36	Fixed daytime shifts	No	300	200	600	Yes	No	Yes	Yes	No	Yes	2	3	Yes	No	Yes	Yes	2	2	1	1	1	2	1	Very difficult	10	Moderate	1	2	2	1	1	1	0	1	1	Somewhat difficult	10	Moderate	2	3	2	2	1
33	10	5-10 years	Full time	Independent	48	Fixed daytime shifts	Yes	100	90	300	Yes	Yes	No	Yes	Yes	Yes	2	4	Yes	Yes	No	No	1	1	2	1	2	1	2	Very difficult	10	Moderate	2	2	0	0	1	1	1	1	1	Not difficult at all	9	Mild	1	0	1	1	2
25	3	<5 years	Full time	Independent	48	Fixed evening shifts	No	200	90	300	Yes	Yes	No	Yes	Yes	No	3	3	No	Yes	Yes	No	2	2	1	1	3	1	1	Very difficult	11	Moderate	2	1	1	3	1	1	2	1	1		13	Moderate	2	1	3	2	2
	25	>10 years	Full time	Chain	48	Fixed daytime shifts	Yes	200	80	190	Yes	No	Yes	No	Yes	No	4	4	No	Yes	Yes	Yes	0	1	0	0	0	0	1	Not difficult at all	2	No to Low risk	1	0	0	0	1	1	1	0	0	Not difficult at all	4	None-minimal	1	1	2	2	1
27	4	<5 years	Full time	Independent	48	Fixed daytime shifts	Yes	150	50	200	Yes	No	Yes	Yes	No	No	4	5	Yes	No	No	No	3	2	2	1	2	1	1	Very difficult	12	Moderate	2	1	1	2	1	1	1	1	2	Somewhat difficult	12	Moderate	1	2	1	3	3
31	7	5-10 years	Part time	Independent	48	Fixed daytime shifts	Yes	200	100	500	Yes	Yes	No	Yes	Yes	No	4	4	No	Yes	Yes	Yes	2	2	1	1	2	1	1	Somewhat difficult	10	Moderate	2	1	1	1	2	1	1	1	1	Somewhat difficult	11	Moderate	2	1	1	2	1
23	1	<5 years	Part time	Chain	58	Flexible hours	Yes	300	250	600	Yes	Yes	No	No	Yes	Yes	2	1	Yes	No	No	Yes	2	3	1	2	1	3	1	Somewhat difficult	13	Moderate	2	2	1	2	2	1	2	2	1	Very difficult	15	Moderately Severe	2	1	2	3	2
26	3	<5 years	Part time	Chain	48	Fixed daytime shifts	Yes	400	250	600	Yes	Yes	Yes	No	No	No	4	4	Yes	No	Yes	Yes	1	2	1	2	2	1	1	Somewhat difficult	10	Moderate	2	0	1	1	0	0	2	0	1	Somewhat difficult	7	Mild	2	2	1	2	2
26	3	<5 years	Full time	Independent	48	Fixed daytime shifts	Yes	400	60	300	Yes	No	Yes	Yes	No	Yes	3	4	Yes	No	Yes	Yes	0	2	1	1	0	1	0	Somewhat difficult	5	Mild	2	2	1	1	0	1	1	0	0	Somewhat difficult	8	Mild	2	1	1	2	2
28	5	5-10 years	Part time	Independent	36	Night shifts only	No	300	20	250	Yes	Yes	Yes	Yes	Yes	No	5	5	Yes	No	Yes	Yes	1	1	2	2	2	1	1	Somewhat difficult	10	Moderate	0	0	1	2	1	1	0	1	0	Somewhat difficult	6	Mild	0	1	2	3	2
36	12	>10 years	Part time	Chain	48	Fixed daytime shifts	Yes	120	80	300	Yes	Yes	No	Yes	Yes	Yes	3	4	Yes	Yes	No	No	0	1	1	1	1	2	0	Somewhat difficult	6	Mild	1	1	1	0	0	1	1	0	0	Somewhat difficult	5	Mild	1	2	1	2	1
27	4	<5 years	Part time	Chain	48	Rotating shifts (day and night)	Yes	120	40	200	Yes	No	Yes	Yes	Yes	Yes	2	1	Yes	No	Yes	Yes	1	1	0	1	2	1	1	Somewhat difficult	7	Mild	2	1	0	1	1	2	1	1	0	Somewhat difficult	9	Mild	1	2	2	1	2
32	8	5-10 years	Part time	Independent	36	Rotating shifts (day and night)	Yes	150	80	250	Yes	Yes	No	No	No	Yes	4	5	Yes	No	Yes	No	1	2	2	1	1	0	2	Very difficult	9	Mild	0	1	2	2	0	0	1	1	2	Very difficult	9	Mild	1	2	1	2	2
28	4	<5 years	Full time	Independent	42	Rotating shifts (day and night)	Yes	300	90	300	Yes	No	No	Yes	Yes	No	2	3	Yes	Yes	No	Yes	1	0	2	0	1	0	0	Somewhat difficult	4	No to Low risk	0	1	1	1	0	0	1	0	1	Somewhat difficult	5	Mild	1	2	1	2	2
33	7	5-10 years	Part time	Chain	48	Fixed daytime shifts	Yes	250	90	20	Yes	Yes	Yes	Yes	No	Yes	4	4	No	Yes	No	Yes	1	1	1	0	0	2	1		6	Mild	0	1	1	1	0	0	1	2	0	Somewhat difficult	6	Mild	1	1	2	2	2
29	6	5-10 years	Part time	Chain	42	Flexible hours	No	170	100	200	Yes	Yes	Yes	No	No	Yes	2	3	Yes	Yes	Yes	No	0	1	2	1	0	1	1	Very difficult	6	Mild	0	1	1	0	0	0	1	1	1	Somewhat difficult	5	Mild	0	1	1	0	1
27	5	5-10 years	Full time	Independent	36	Fixed daytime shifts	Yes	300	50	400	Yes	No	Yes	Yes	No	Yes	3	3	No	No	No	Yes	1	1	1	0	1	0	0	Somewhat difficult	4	No to Low risk	1	0	0	1	0	0	0	1	1	Somewhat difficult	4	None-minimal	0	1	0	2	1
28	4	<5 years	Full time	Independent	36	Fixed daytime shifts	No	200	50	200	Yes	Yes	No	Yes	No	Yes	5	4	Yes	Yes	Yes	Yes	1	1	1	0	0	1	0	Somewhat difficult	4	No to Low risk	1	1	2	1	1	0	1	1	1	Somewhat difficult	9	Mild	1	2	1	1	2
38	16	>10 years	Full time	Independent	42	Night shifts only	Yes	300	70	400	Yes	Yes	No	Yes	No	Yes	4	3	Yes	Yes	Yes	No	1	1	0	1	0	1	0	Somewhat difficult	4	No to Low risk	0	1	1	0	0	1	1	1	0	Somewhat difficult	5	Mild	0	1	1	2	2
27	36	>10 years	Full time	Independent	48	Night shifts only	Yes	250	50	500	Yes	Yes	No	No	No	No	1	2	Yes	No	No	Yes	1	1	0	1	1	0	0	Somewhat difficult	4	No to Low risk	0	0	1	1	1	1	0	1	0	Somewhat difficult	5	Mild	1	1	0	2	3
25	3	<5 years	Full time	Independent	48	Fixed daytime shifts	Yes	200	60	300	Yes	Yes	No	No	Yes	No	2	2	Yes	No	Yes	Yes	0	2	1	1	1	0	1	Somewhat difficult	6	Mild	0	1	1	0	1	0	1	0	0	Somewhat difficult	4	None-minimal	1	0	1	2	2
29	5	5-10 years	Full time	Independent	42	Fixed daytime shifts	No	300	90	300	Yes	Yes	No	Yes	Yes	Yes	2	3	Yes	Yes	No	Yes	1	1	0	1	1	0	0	Somewhat difficult	4	No to Low risk	0	1	1	0	1	0	0	0	0	Somewhat difficult	3	None-minimal	1	2	1	2	1
32	8	5-10 years	Part time	Chain	48	Night shifts only	Yes	350	170	500	Yes	Yes	No	No	No	No	1	2	Yes	No	Yes	Yes	0	1	1	0	0	0	1	Not difficult at all	3	No to Low risk	1	1	1	0	0	1	2	1	1	Not difficult at all	8	Mild	1	2	1	3	2
28	4	<5 years	Full time	Chain	58	Fixed daytime shifts	Yes	300	200	500	Yes	No	Yes	No	No	Yes	3	3	No	No	Yes	Yes	0	1	1	2	1	0	0	Very difficult	5	Mild	1	1	2	1	2	1	1	2	1	Very difficult	12	Moderate	2	2	2	3	3
30	7	5-10 years	Part time	Independent	42	Rotating shifts (day and night)	Yes	250	60	300	Yes	Yes	Yes	Yes	Yes	Yes	4	3	Yes	No	Yes	Yes	0	1	1	0	1	0	0	Somewhat difficult	3	No to Low risk	1	1	0	1	1	0	2	2	1	Very difficult	9	Mild	1	2	2	3	2
27	5	5-10 years	Full time	Independent	48	Rotating shifts (day and night)	Yes	190	70	200	No	No	Yes	Yes	No	No	4	4	Yes	No	Yes	No	0	1	2	1	0	1	1	Somewhat difficult	6	Mild	1	1	0	1	2	0	1	0	0	Somewhat difficult	6	Mild	2	1	2	3	1
23	1	<5 years	Part time	Independent	36	Rotating shifts (day and night)	Yes	150	70	200	Yes	Yes	Yes	No	No	Yes	3	3	Yes	No	No	Yes	0	1	1	1	1	1	2	Somewhat difficult	7	Mild	0	1	1	2	1	1	1	0	1	Somewhat difficult	8	Mild	0	1	2	2	1
26	3	<5 years	Part time	Independent	36	Flexible hours	Yes	270	100	300	Yes	Yes	No	No	Yes	Yes	3	4	No	No	No	Yes	0	1	1	2	1	0	1	Somewhat difficult	6	Mild	1	1	1	1	0	0	1	2	1	Somewhat difficult	8	Mild	3	2	1	3	1
30	7	5-10 years	Full time	Chain	48	Flexible hours	Yes	300	100	200	No	Yes	No	Yes	Yes	No	1	3	Yes	Yes	Yes	Yes	2	1	1	2	1	2	2	Very difficult	11	Moderate	1	2	2	2	1	2	1	2	1	Very difficult	14	Moderate	2	2	3	3	0
39	16	>10 years	Full time	Independent	48	Night shifts only	No	250	200	500	Yes	Yes	Yes	No	No	Yes	4	4	Yes	No	Yes	Yes	1	2	1	1	2	1	2	Very difficult	10	Moderate	1	1	2	1	1	1	0	1	1	Very difficult	9	Mild	2	1	2	1	1
32	9	5-10 years	Full time	Independent	48	Fixed daytime shifts	Yes	350	190	500	Yes	Yes	No	Yes	Yes	Yes	4	4	No	No	Yes	Yes	0	1	0	0	0	1	1	Not difficult at all	3	No to Low risk	1	1	0	0	0	1	1	0	0	Not difficult at all	4	None-minimal	1	0	1	3	2
31	8	5-10 years	Full time	Independent	48	Rotating shifts (day and night)	Yes	200	30	300	Yes	Yes	No	Yes	Yes	Yes	4	5	Yes	Yes	No	Yes	1	0	1	0	2	2	0	Very difficult	6	Mild	1	0	2	2	0	2	2	0	0	Very difficult	9	Mild	1	2	1	1	2
37	14	>10 years	Part time	Independent	42	Rotating shifts (day and night)	Yes	300	200	0.1	Yes	Yes	Yes	No	Yes	Yes	2	4	Yes	Yes	Yes	Yes	1	1	0	0	0	1	1	Somewhat difficult	4	No to Low risk	2	2	1	1	1	1	0	1	1	Very difficult	10	Moderate	2	1	2	3	2
32	8	5-10 years	Full time	Independent	58	Fixed evening shifts	Yes	150	70	100	Yes	No	Yes	No	No	No	4	5	Yes	No	Yes	Yes	1	2	1	1	1	0	1	Somewhat difficult	7	Mild	2	1	1	1	0	0	1	1	2	Somewhat difficult	9	Mild	2	1	1	0	1
29	5	5-10 years	Part time	Chain	48	Night shifts only	Yes	300	20	200	Yes	No	No	No	Yes	Yes	4	4	Yes	No	Yes	Yes	1	1	0	2	1	1	1	Somewhat difficult	7	Mild	0	1	1	2	1	2	3	0	1	Very difficult	11	Moderate	1	2	1	2	1
27	5	5-10 years	Part time	Chain	48	Rotating shifts (day and night)	Yes	200	30	150	Yes	Yes	Yes	Yes	Yes	No	4	2	Yes	No	Yes	No	1	1	2	1	1	1	1	Somewhat difficult	8	Mild	0	1	1	2	1	1	1	0	1	Somewhat difficult	8	Mild	1	2	1	3	2
29	5	5-10 years	Full time	Independent	36	Rotating shifts (day and night)	Yes	170	40	200	Yes	No	Yes	Yes	No	Yes	3	4	Yes	Yes	Yes	Yes	0	1	2	1	1	1	1	Somewhat difficult	7	Mild	2	1	1	0	1	1	1	1	1	Somewhat difficult	9	Mild	2	1	1	3	2
31	6	5-10 years	Part time	Independent	42	Fixed evening shifts	No	300	120	300	Yes	Yes	No	Yes	No	Yes	3	3	Yes	Yes	Yes	Yes	1	1	2	2	0	0	1	Somewhat difficult	7	Mild	1	1	0	1	0	2	2	1	1	Very difficult	9	Mild	2	2	2	2	2
30	6	5-10 years	Full time	Chain	48	Fixed daytime shifts	Yes	60-100	15-20	50	Yes	Yes	Yes	Yes	Yes	Yes	3	3	Yes	Yes	Yes	Yes	2	2	3	3	3	3	3	Somewhat difficult	19	Severe	1	1	2	2	2	2	2	0	0	Somewhat difficult	12	Moderate	3	3	3	1	1
24	Half of year	>10 years	Full time	Independent	56	Fixed evening shifts	Yes	50	6	45	Yes	No	Yes	Yes	No	Yes	3	3	Yes	Yes	Yes	No	1	0	1	0	0	0	0	Somewhat difficult	2	No to Low risk	0	0	0	1	1	0	0	0	0	Somewhat difficult	2	None-minimal	1	2	2	3	2
27	3	<5 years	Full time	Independent	48	Rotating shifts (day and night)	No	200	70	200	Yes	Yes	Yes	No	Yes	Yes	3	3	Yes	Yes	No	Yes	1	1	2	3	0	2	1	Very difficult	10	Moderate	1	2	2	2	0	0	2	1	1	Very difficult	11	Moderate	2	2	1	3	2
34	11	>10 years	Full time	Independent	42	Rotating shifts (day and night)	No	150	100	250	Yes	No	No	Yes	No	Yes	4	4	Yes	No	Yes	Yes	1	1	0	1	1	2	1	Somewhat difficult	7	Mild	0	1	1	2	2	1	1	0	1	Somewhat difficult	9	Mild	2	1	2	0	2
32	9	5-10 years	Full time	Chain	58	Fixed daytime shifts	No	300	80	500	Yes	No	Yes	Yes	Yes	Yes	1	3	No	Yes	No	No	0	0	0	1	1	1	0	Not difficult at all	3	No to Low risk	1	1	0	0	0	1	1	0	0	Somewhat difficult	4	None-minimal	1	1	2	2	2
31	9	5-10 years	Part time	Independent	42	Rotating shifts (day and night)	Yes	200	50	250	Yes	Yes	Yes	Yes	Yes	Yes	4	3	Yes	No	No	Yes	1	1	1	0	1	1	2	Somewhat difficult	7	Mild	0	1	1	2	2	1	1	1	0	Somewhat difficult	9	Mild	2	1	1	2	2
41	17	>10 years	Full time	Independent	48	Flexible hours	Yes	200	60	300	Yes	No	Yes	Yes	No	No	4	3	No	No	No	No	2	1	2	1	1	2	0	Very difficult	9	Mild	2	1	2	2	0	1	1	2	1	Very difficult	12	Moderate	2	2	3	3	2
27	4	<5 years	Part time	Independent	42	Fixed daytime shifts	No	90	20	150	Yes	No	No	Yes	Yes	Yes	2	4	Yes	Yes	Yes	Yes	0	1	1	2	1	2	2	Somewhat difficult	9	Mild	1	1	2	0	1	0	1	1	1	Not difficult at all	8	Mild	2	2	2	3	3
29	26	>10 years	Full time	Independent	48	Fixed daytime shifts	Yes	90	50	350	Yes	No	Yes	Yes	No	Yes	3	3	Yes	No	Yes	Yes	2	2	1	0	2	1	1	Very difficult	9	Mild	1	2	2	1	1	2	2	1	1	Very difficult	13	Moderate	2	3	2	3	2
26	3	<5 years	Part time	Independent	48	Fixed daytime shifts	No	300	120	400	Yes	No	No	Yes	Yes	Yes	2	3	No	No	Yes	Yes	0	1	1	1	2	2	2	Somewhat difficult	9	Mild	2	2	1	1	0	1	1	1	0	Somewhat difficult	9	Mild	2	1	0	0	1
32	7	5-10 years	Full time	Independent	36	Fixed daytime shifts	Yes	100	40	170	Yes	No	Yes	Yes	Yes	Yes	4	4	No	No	Yes	Yes	1	1	2	1	2	2	0	Somewhat difficult	9	Mild	1	2	1	1	1	1	2	2	1	Somewhat difficult	12	Moderate	2	2	1	2	2
27	3	<5 years	Full time	Chain	48	Fixed daytime shifts	Yes	200	80	250	Yes	No	Yes	Yes	No	No	4	4	Yes	No	Yes	Yes	2	2	2	1	2	1	1	Very difficult	11	Moderate	1	2	2	2	2	2	1	1	1	Somewhat difficult	14	Moderate	2	2	1	3	2
29	5	5-10 years	Part time	Independent	42	Fixed evening shifts	Yes	90	10	100	Yes	No	Yes	Yes	Yes	No	4	4	Yes	No	Yes	Yes	1	2	2	1	2	3	3	Very difficult	14	Moderate	2	1	2	2	1	1	2	3	1	Very difficult	15	Moderately Severe	1	2	1	3	2
28	4	<5 years	Full time	Independent	36	Rotating shifts (day and night)	Yes	300	30	250	Yes	Yes	Yes	No	No	Yes	4	4	Yes	No	Yes	Yes	1	2	2	1	1	2	1	Somewhat difficult	10	Moderate	2	1	2	1	1	2	1	1	1	Somewhat difficult	12	Moderate	1	2	1	2	1
29	5	5-10 years	Part time	Independent	48	Fixed daytime shifts	Yes	200	70	400	Yes	Yes	Yes	Yes	No	No	4	4	Yes	No	Yes	Yes	1	2	1	1	2	1	1	Somewhat difficult	9	Mild	2	2	1	1	1	1	1	1	2	Somewhat difficult	12	Moderate	2	1	2	1	2
26	3	<5 years	Full time	Independent	48	Rotating shifts (day and night)	Yes	100	50	250	No	Yes	Yes	No	No	Yes	2	3	Yes	Yes	Yes	Yes	2	1	1	2	0	0	0	Somewhat difficult	6	Mild	0	1	1	2	0	0	1	1	1	Somewhat difficult	7	Mild	1	2	1	3	2
30	6	5-10 years	Part time	Independent	36	Rotating shifts (day and night)	Yes	200	90	300	Yes	No	Yes	Yes	No	No	3	5	Yes	Yes	No	No	0	2	2	1	1	1	0	Somewhat difficult	7	Mild	2	2	1	1	0	1	1	1	1	Somewhat difficult	10	Moderate	1	2	1	2	2
31	8	5-10 years	Part time	Chain	48	Rotating shifts (day and night)	Yes	300	80	300	No	Yes	Yes	No	Yes	No	3	4	No	No	No	Yes	0	1	2	1	1	2	1	Somewhat difficult	8	Mild	0	0	1	0	1	2	1	1	1	Somewhat difficult	7	Mild	2	1	1	2	2
28	5	5-10 years	Full time	Independent	36	Fixed evening shifts	Yes	100	50	200	Yes	Yes	Yes	Yes	Yes	No	4	3	Yes	No	Yes	Yes	1	1	2	1	1	1	2	Somewhat difficult	9	Mild	0	1	1	2	1	2	2	1	1	Somewhat difficult	11	Moderate	1	1	2	2	2
30	7	5-10 years	Full time	Independent	48	Fixed daytime shifts	Yes	100	30	150	Yes	Yes	No	No	No	Yes	4	4	Yes	No	Yes	No	1	2	1	1	1	2	2	Somewhat difficult	10	Moderate	0	1	1	1	2	2	1	0	0	Somewhat difficult	8	Mild	2	2	2	3	1
29	5	5-10 years	Full time	Independent	36	Rotating shifts (day and night)	No	250	150	500	No	No	Yes	Yes	Yes	No	4	3	No	Yes	No	No	2	2	3	0	2	1	1	Somewhat difficult	11	Moderate	1	1	2	2	0	0	2	1	1	Somewhat difficult	10	Moderate	2	1	2	2	2
30	5	5-10 years	Full time	Independent	36	Fixed evening shifts	Yes	200	90	370	Yes	Yes	No	Yes	Yes	No	2	3	No	No	Yes	Yes	0	1	2	2	2	1	0	Somewhat difficult	8	Mild	2	1	1	2	1	1	1	1	2	Somewhat difficult	12	Moderate	2	1	1	1	1
26	3	<5 years	Full time	Independent	36	Fixed evening shifts	Yes	250	80	300	Yes	No	Yes	Yes	Yes	Yes	2	2	No	No	No	No	0	3	2	1	1	2	0	Very difficult	9	Mild	2	0	1	0	1	3	1	1	3	Very difficult	12	Moderate	2	2	0	3	2
23	0	<5 years	Full time	Independent	36	Fixed daytime shifts	No	300	100	250	No	No	No	No	Yes	Yes	1	2	No	No	Yes	Yes	2	2	2	3	2	2	2	Very difficult	15	Severe	1	2	2	2	1	1	2	2	2	Very difficult	15	Moderately Severe	2	2	2	2	1
27	4	<5 years	Full time	Chain	48	Fixed evening shifts	Yes	300	140	400	No	No	No	Yes	Yes	No	2	2	Yes	Yes	No	Yes	2	1	1	2	1	0	0	Somewhat difficult	7	Mild	2	1	1	2	1	1	2	1	1	Somewhat difficult	12	Moderate	2	1	2	2	2
28	4	<5 years	Full time	Independent	36	Fixed daytime shifts	Yes	200	70	290	Yes	Yes	Yes	Yes	No	No	3	3	Yes	No	Yes	No	2	1	2	2	2	1	1	Somewhat difficult	11	Moderate	0	1	1	2	1	1	2	1	1	Somewhat difficult	10	Moderate	2	2	2	3	2
29	5	5-10 years	Full time	Independent	36	Flexible hours	Yes	200	150	400	Yes	Yes	Yes	Yes	No	Yes	3	1	Yes	Yes	Yes	Yes	1	1	2	2	1	1	1	Somewhat difficult	9	Mild	0	1	1	2	2	1	1	0	1	Somewhat difficult	9	Mild	2	1	2	2	1
25	2	<5 years	Full time	Independent	36	Rotating shifts (day and night)	Yes	250	90	400	Yes	Yes	Yes	No	No	Yes	1	3	Yes	Yes	Yes	Yes	2	2	1	1	2	2	2	Somewhat difficult	12	Moderate	2	2	1	2	3	0	2	1	1	Somewhat difficult	14	Moderate	2	1	2	2	2
33	7	5-10 years	Full time	Independent	150	Fixed daytime shifts	Yes	120	70	350	Yes	Yes	Yes	No	Yes	Yes	4	4	Yes	No	Yes	No	2	2	1	0	0	0	1	Somewhat difficult	6	Mild	2	2	1	2	2	0	0	0	0	Somewhat difficult	9	Mild	1	0	2	2	2
27	4	<5 years	Full time	Independent	48	Fixed evening shifts	No	150	100	400	Yes	Yes	Yes	No	No	Yes	1	2	No	No	Yes	Yes	1	1	2	2	0	1	2	Very difficult	9	Mild	1	1	2	2	2	1	1	1	2	Somewhat difficult	13	Moderate	2	2	3	2	1
24	1	<5 years	Full time	Independent	48	Night shifts only	Yes	130	60	300	Yes	No	Yes	No	No	No	3	4	Yes	No	Yes	Yes	0	1	2	2	1	1	1	Somewhat difficult	8	Mild	2	2	1	1	1	1	2	1	2	Somewhat difficult	13	Moderate	2	1	2	3	2
26	3	<5 years	Full time	Chain	48	Fixed evening shifts	Yes	200	70	300	Yes	No	Yes	No	Yes	Yes	3	4	No	No	Yes	Yes	2	1	1	1	1	2	2	Somewhat difficult	10	Moderate	0	1	1	1	2	1	1	1	1	Somewhat difficult	9	Mild	0	1	2	1	1
32	6	5-10 years	Full time	Independent	42	Rotating shifts (day and night)	Yes	300	200	500	Yes	No	No	No	Yes	Yes	3	4	No	No	No	No	2	2	1	2	1	2	2	Very difficult	12	Moderate	2	1	1	2	1	0	1	1	1	Very difficult	10	Moderate	2	2	1	2	2
29	5	5-10 years	Full time	Chain	42	Fixed evening shifts	No	170	50	300	Yes	Yes	No	Yes	Yes	No	2	4	No	Yes	Yes	Yes	1	1	1	1	0	1	1	Somewhat difficult	6	Mild	1	1	1	0	0	0	1	0	0	Somewhat difficult	4	None-minimal	2	1	2	2	2
31	7	5-10 years	Full time	Independent	48	Fixed daytime shifts	Yes	150	40	240	Yes	Yes	Yes	Yes	Yes	Yes	4	3	No	No	Yes	Yes	3	2	2	3	2	1	2	Very difficult	15	Severe	2	1	2	3	3	2	1	1	1	Very difficult	16	Moderately Severe	2	2	3	2	1
35	10	5-10 years	Full time	Chain	48	Fixed daytime shifts	Yes	300	30	300	No	Yes	Yes	Yes	No	No	3	2	Yes	Yes	No	No	2	2	1	1	2	0	1	Very difficult	9	Mild	1	1	1	2	1	1	1	2	3	Very difficult	13	Moderate	2	1	2	2	1
28	5	5-10 years	Full time	Independent	48	Flexible hours	Yes	100	10	150	Yes	No	Yes	No	No	No	3	4	Yes	No	Yes	Yes	2	1	1	1	2	2	2	Somewhat difficult	11	Moderate	2	2	1	1	1	1	1	1	0	Somewhat difficult	10	Moderate	2	1	2	2	1
24	1	<5 years	Part time	Independent	36	Flexible hours	Yes	200	80	250	Yes	No	Yes	No	Yes	No	2	4	No	No	No	No	1	1	1	0	1	1	1	Somewhat difficult	6	Mild	1	1	1	1	1	1	2	1	1	Very difficult	10	Moderate	2	1	2	3	2
24	0	<5 years	Full time	Independent	36	Flexible hours	Yes	300	190	500	Yes	Yes	Yes	No	Yes	No	3	4	Yes	No	No	No	2	1	1	1	0	0	0	Not difficult at all	5	Mild	1	1	0	0	0	0	1	1	0	Not difficult at all	4	None-minimal	2	1	1	2	2
31	6	5-10 years	Full time	Independent	48	Fixed daytime shifts	Yes	300	130	400	No	No	Yes	Yes	Yes	No	4	4	Yes	Yes	Yes	Yes	2	1	2	1	2	2	1	Somewhat difficult	11	Moderate	1	1	1	0	0	0	2	1	2	Very difficult	8	Mild	1	1	2	2	2
33	9	5-10 years	Full time	Chain	48	Fixed daytime shifts	No	200	70	200	No	Yes	No	No	Yes	Yes	3	4	Yes	Yes	No	Yes	1	1	2	1	1	2	2	Somewhat difficult	10	Moderate	1	1	0	1	0	1	1	1	2	Somewhat difficult	8	Mild	1	1	2	2	2
28	5	5-10 years	Full time	Chain	48	Fixed evening shifts	Yes	200	80	300	Yes	No	Yes	Yes	Yes	No	3	1	No	Yes	Yes	Yes	0	1	1	1	1	2	0	Somewhat difficult	6	Mild	2	2	1	1	1	2	1	0	0	Somewhat difficult	10	Moderate	1	2	2	2	2
36	13	>10 years	Full time	Independent	48	Fixed evening shifts	Yes	150	90	200	Yes	Yes	No	Yes	Yes	No	1	3	No	No	Yes	Yes	0	1	1	2	2	0	0	Not difficult at all	6	Mild	1	1	0	0	0	1	1	1	0	Not difficult at all	5	Mild	1	1	1	2	2
25	3	<5 years	Full time	Independent	36	Flexible hours	Yes	100	50	200	Yes	No	Yes	Yes	Yes	No	3	4	No	No	Yes	No	1	1	1	1	3	2	1	Somewhat difficult	10	Moderate	2	1	1	2	0	2	2	2	1	Somewhat difficult	13	Moderate	2	1	2	3	2
33	9	5-10 years	Full time	Chain	48	Fixed daytime shifts	Yes	300	120	400	Yes	Yes	Yes	Yes	No	Yes	3	4	Yes	No	No	No	1	1	0	1	1	2	1	Somewhat difficult	7	Mild	1	1	0	1	0	1	1	1	2	Somewhat difficult	8	Mild	1	2	1	3	3
33	10	5-10 years	Full time	Independent	48	Fixed daytime shifts	Yes	100	60	300	Yes	Yes	Yes	No	Yes	No	4	4	No	No	Yes	No	1	2	1	1	2	1	1	Somewhat difficult	9	Mild	0	1	2	1	1	1	1	2	1	Somewhat difficult	10	Moderate	1	2	1	1	1
30	6	5-10 years	Full time	Chain	48	Fixed daytime shifts	No	100	100	150	Yes	No	No	Yes	Yes	Yes	3	4	Yes	No	No	Yes	2	1	2	2	2	1	1	Somewhat difficult	11	Moderate	2	1	2	1	2	2	2	1	2	Somewhat difficult	15	Moderately Severe	2	2	1	2	2
31	8	5-10 years	Full time	Independent	84	Rotating shifts (day and night)	Yes	90	7	120	Yes	No	No	Yes	Yes	Yes	4	4	Yes	No	Yes	No	2	2	1	1	2	2	2	Somewhat difficult	12	Moderate	2	1	2	2	2	1	1	1	0	Somewhat difficult	12	Moderate	2	1	2	1	2
26	3	<5 years	Full time	Independent	48	Fixed daytime shifts	No	100	20	200	Yes	No	No	No	Yes	Yes	3	4	No	No	Yes	Yes	2	1	2	2	2	1	1	Somewhat difficult	11	Moderate	2	1	1	2	2	1	1	2	2	Somewhat difficult	14	Moderate	1	2	1	3	3
25	2	<5 years	Full time	Independent	48	Rotating shifts (day and night)	No	90	30	200	Yes	Yes	No	No	Yes	Yes	4	4	Yes	Yes	Yes	Yes	0	1	1	1	2	2	1	Somewhat difficult	8	Mild	1	1	0	2	2	1	1	1	2	Somewhat difficult	11	Moderate	0	1	1	2	1
32	8	5-10 years	Full time	Chain	48	Fixed daytime shifts	Yes	130	40	150	No	No	Yes	Yes	No	No	4	4	Yes	No	No	Yes	2	2	1	1	1	1	2	Very difficult	10	Moderate	2	2	2	1	1	1	2	2	2	Somewhat difficult	15	Moderately Severe	2	2	1	3	3
26	3	<5 years	Full time	Independent	48	Fixed evening shifts	Yes	100	25	150	Yes	No	Yes	No	No	Yes	2	4	Yes	Yes	No	No	2	2	1	1	1	1	2	Somewhat difficult	10	Moderate	0	2	1	2	1	1	1	2	2	Somewhat difficult	12	Moderate	2	2	1	1	2
30	6	5-10 years	Full time	Chain	48	Rotating shifts (day and night)	No	130	70	190	Yes	No	Yes	Yes	Yes	No	3	4	Yes	No	Yes	Yes	2	2	1	1	1	1	2	Somewhat difficult	10	Moderate	2	2	2	1	2	2	2	2	2	Very difficult	17	Moderately Severe	2	2	2	2	2
27	4	<5 years	Full time	Independent	45	Fixed daytime shifts	No	130	60	250	Yes	No	Yes	Yes	Yes	Yes	1	2	No	No	Yes	Yes	1	2	2	2	1	1	1	Somewhat difficult	10	Moderate	1	2	2	2	1	1	1	2	1	Somewhat difficult	13	Moderate	0	2	1	1	1
34	10	5-10 years	Full time	Chain	45	Fixed evening shifts	No	120	50	100	Yes	No	No	Yes	No	Yes	3	5	No	No	No	No	2	2	0	1	2	2	2	Very difficult	11	Moderate	0	1	2	2	0	1	2	1	2	Very difficult	11	Moderate	2	2	3	3	2
31	7	5-10 years	Full time	Independent	48	Fixed daytime shifts	Yes	150	90	200	Yes	Yes	Yes	No	Yes	Yes	3	4	No	No	Yes	Yes	2	1	2	1	1	3	3	Somewhat difficult	13	Moderate	2	2	2	2	2	2	1	1	1	Very difficult	15	Moderately Severe	2	2	2	3	3
33	7	5-10 years	Full time	Chain	48	Rotating shifts (day and night)	No	300	90	400	No	No	No	Yes	No	Yes	4	2	Yes	No	Yes	Yes	2	2	2	3	2	1	2	Very difficult	14	Moderate	2	2	2	1	1	2	2	0	2	Extremely difficult	14	Moderate	2	2	2	2	2
30	6	5-10 years	Full time	Independent	48	Rotating shifts (day and night)	No	100	10	120	Yes	No	Yes	Yes	No	Yes	2	2	Yes	No	Yes	No	2	1	1	2	0	2	1	Somewhat difficult	9	Mild	1	1	1	2	2	2	1	2	1	Somewhat difficult	13	Moderate	2	1	2	3	2
41	14	>10 years	Full time	Independent	48	Fixed daytime shifts	Yes	200	40	250	Yes	Yes	Yes	Yes	Yes	Yes	2	4	Yes	No	Yes	Yes	1	1	2	1	1	1	2	Not difficult at all	9	Mild	2	1	1	2	2	1	3	2	2		16	Moderately Severe	1	2	3	2	3
31	6	5-10 years	Full time	Independent	48	Night shifts only	No	150	60	200	Yes	Yes	Yes	Yes	Yes	Yes	3	5	Yes	No	Yes	Yes	2	2	2	2	3	2	1	Very difficult	14	Moderate	1	1	2	2	3	2	3	2	1	Very difficult	17	Moderately Severe	2	1	2	2	3
40	15	>10 years	Full time	Chain	48	Fixed evening shifts	Yes	300	90	400	Yes	Yes	Yes	Yes	No	No	3	5	No	Yes	Yes	Yes	1	2	2	2	3	3	2	Very difficult	15	Severe	2	2	3	2	2	1	3	2	2	Very difficult	19	Moderately Severe	2	2	2	3	3
29	4	<5 years	Full time	Chain	48	Fixed daytime shifts	Yes	300	30	200	No	No	Yes	Yes	No	No	1	1	Yes	No	Yes	No	0	2	1	1	1	0	1	Somewhat difficult	6	Mild	2	1	1	2	1	1	1	0	1	Somewhat difficult	10	Moderate	0	1	1	1	2
26	2	<5 years	Part time	Independent	36	Flexible hours	Yes	200	60	250	Yes	Yes	Yes	No	No	No	5	3	No	Yes	Yes	No	2	2	3	2	1	2	1	Very difficult	13	Moderate	0	2	1	2	2	1	3	2	2	Very difficult	15	Moderately Severe	1	2	2	2	1
28	5	5-10 years	Part time	Independent	40	Fixed daytime shifts	Yes	250	100	300	No	Yes	No	No	Yes	Yes	2	4	Yes	No	Yes	Yes	2	2	0	3	2	2	2	Somewhat difficult	13	Moderate	2	2	1	1	0	0	1	1	1	Somewhat difficult	9	Mild	0	2	1	1	2
24	1	<5 years	Part time	Independent	36	Night shifts only	Yes	250	50	400	Yes	Yes	Yes	Yes	No	No	5	4	Yes	No	Yes	No	2	1	1	2	1	0	0	Somewhat difficult	7	Mild	2	2	2	1	2	2	2	2	2	Somewhat difficult	17	Moderately Severe	0	1	1	2	2
24	1	<5 years	Full time	Independent	48	Rotating shifts (day and night)	Yes	280	120	450	Yes	Yes	No	Yes	No	No	4	2	Yes	No	No	Yes	0	2	1	1	2	2	2	Very difficult	10	Moderate	2	1	2	1	1	1	0	0	1	Somewhat difficult	9	Mild	1	0	1	2	2
27	4	<5 years	Full time	Chain	4	Fixed daytime shifts	Yes	200	30	150	Yes	Yes	Yes	Yes	Yes	No	1	1	Yes	Yes	Yes	Yes	1	1	3	2	2	1	2	Somewhat difficult	12	Moderate	1	1	2	0	2	2	1	2	1	Somewhat difficult	12	Moderate	1	2	1	2	2
33	8	5-10 years	Full time	Independent	48	Fixed daytime shifts	Yes	120	60	200	Yes	No	Yes	Yes	No	No	1	3	Yes	No	No	Yes	1	2	2	1	1	1	2	Somewhat difficult	10	Moderate	0	2	2	1	1	1	1	2	2	Somewhat difficult	12	Moderate	0	1	2	2	1
25	1	<5 years	Full time	Chain	48	Night shifts only	No	200	40	200	Yes	Yes	Yes	Yes	Yes	No	4	5	No	No	Yes	Yes	2	2	2	1	1	1	2	Somewhat difficult	11	Moderate	0	2	2	1	1	1	2	2	2	Somewhat difficult	13	Moderate	2	1	1	1	2
30	5	5-10 years	Part time	Independent	63	Flexible hours	Yes	170	70	200	No	Yes	Yes	No	No	Yes	3	4	Yes	No	Yes	Yes	1	2	2	2	1	1	1	Very difficult	10	Moderate	2	2	2	0	2	1	1	2	1	Very difficult	13	Moderate	2	1	2	2	3
30	5	5-10 years	Full time	Independent	48	Fixed daytime shifts	Yes	200	90	300	Yes	Yes	Yes	No	Yes	Yes	3	1	No	No	Yes	Yes	2	1	3	2	1	2	2	Very difficult	13	Moderate	1	2	2	1	2	2	2	1	1	Very difficult	14	Moderate	3	2	2	2	3
27	3	<5 years	Full time	Independent	48	Fixed evening shifts	Yes	150	50	200	Yes	No	Yes	Yes	Yes	Yes	3	4	Yes	No	Yes	No	1	2	2	1	1	3	2	Somewhat difficult	12	Moderate	2	2	1	2	2	2	1	2	3	Somewhat difficult	17	Moderately Severe	2	1	2	2	3
31	7	5-10 years	Full time	Chain	48	Night shifts only	Yes	290	100	400	Yes	No	Yes	Yes	Yes	Yes	4	3	Yes	No	Yes	Yes	1	3	2	1	1	0	2	Somewhat difficult	10	Moderate	1	2	1	1	0	2	1	2	1	Somewhat difficult	11	Moderate	2	3	2	2	3
34	10	5-10 years	Full time	Chain	52	Rotating shifts (day and night)	Yes	100	30	180	No	Yes	Yes	Yes	Yes	No	1	3	No	No	Yes	Yes	1	1	2	3	2	1	2	Very difficult	12	Moderate	1	2	1	2	2	1	0	0	1	Somewhat difficult	10	Moderate	2	1	3	2	2
34	48	>10 years	Full time	Independent	48	Flexible hours	Yes	190	60	200	No	Yes	Yes	Yes	No	Yes	4	5	No	No	No	No	3	2	2	3	2	1	2	Very difficult	15	Severe	3	2	2	3	2	1	2	2	3	Very difficult	20	Severe	2	1	3	2	2
28	5	5-10 years	Full time	Independent	52	Flexible hours	Yes	300	120	300	Yes	No	Yes	Yes	No	No	2	4	Yes	Yes	Yes	Yes	2	2	1	2	2	2	2	Extremely difficult	13	Moderate	2	2	2	2	1	1	2	1	1	Very difficult	14	Moderate	2	1	2	3	3
35	12	>10 years	Full time	Independent	52	Night shifts only	Yes	170	80	300	No	No	Yes	Yes	No	Yes	2	2	Yes	No	Yes	Yes	3	2	0	2	2	1	2	Somewhat difficult	12	Moderate	2	1	1	2	2	3	0	1	0	Very difficult	12	Moderate	2	1	1	3	2
38	15	>10 years	Full time	Independent	48	Rotating shifts (day and night)	Yes	300	80	300	No	No	Yes	Yes	No	Yes	5	5	Yes	No	Yes	No	0	2	1	1	2	2	1	Somewhat difficult	9	Mild	0	1	2	1	1	1	0	1	2	Somewhat difficult	9	Mild	2	1	1	3	2
29	5	5-10 years	Part time	Independent	36	Flexible hours	Yes	199	30	200	Yes	Yes	No	Yes	Yes	Yes	2	2	Yes	No	Yes	Yes	1	1	2	2	2	1	1	Somewhat difficult	10	Moderate	0	1	2	1	1	0	2	1	0	Somewhat difficult	8	Mild	2	1	2	1	1
27	4	<5 years	Full time	Chain	48	Fixed evening shifts	Yes	300	90	400	Yes	Yes	Yes	Yes	No	Yes	2	2	Yes	No	No	Yes	2	1	2	2	2	1	1	Very difficult	11	Moderate	2	0	1	1	2	1	2	2	2	Very difficult	13	Moderate	2	0	2	2	1
24	1	<5 years	Full time	Independent	48	Fixed daytime shifts	Yes	200	50	200	Yes	Yes	Yes	No	Yes	Yes	3	2	Yes	No	Yes	Yes	0	2	1	1	1	2	2	Very difficult	9	Mild	2	2	2	1	2	2	1	1	1	Very difficult	14	Moderate	2	2	2	1	2
28	3	<5 years	Full time	Independent	48	Fixed evening shifts	Yes	130	70	200	Yes	No	No	No	Yes	Yes	2	4	Yes	No	Yes	Yes	2	2	1	2	2	3	2	Somewhat difficult	14	Moderate	1	2	1	1	2	1	1	1	1	Somewhat difficult	11	Moderate	1	2	1	1	1
34	10	5-10 years	Full time	Chain	48	Rotating shifts (day and night)	Yes	200	80	250	Yes	Yes	Yes	Yes	No	Yes	4	3	Yes	No	Yes	Yes	2	2	1	1	2	2	2	Somewhat difficult	12	Moderate	2	2	1	2	2	1	1	2	1	Somewhat difficult	14	Moderate	2	2	1	2	3
30	5	5-10 years	Full time	Independent	48	Fixed daytime shifts	Yes	130	50	200	Yes	No	Yes	Yes	Yes	Yes	2	3	Yes	Yes	Yes	Yes	2	2	2	1	1	1	2	Very difficult	11	Moderate	2	2	1	2	2	2	1	1	1	Somewhat difficult	14	Moderate	1	2	2	1	2
34	11	>10 years	Full time	Independent	45	Rotating shifts (day and night)	Yes	239	70	200	Yes	No	Yes	Yes	No	No	1	1	Yes	No	Yes	Yes	1	1	2	2	1	2	2	Somewhat difficult	11	Moderate	2	2	1	1	1	1	2	2	2	Very difficult	14	Moderate	2	2	1	2	2
[truncated: 7 more columns]
